# Supplementary material for: The Impact of Early Life Experiences and Gut Microbiota on Neurobehavioral Development in Preterm Infants: A Longitudinal Cohort Study
Source: Microorganisms. 2023 Mar 22;11(3):814. doi: 10.3390/microorganisms11030814 (PMC10056840; doi:10.3390/microorganisms11030814)
Supplement: Supplementary file 1 [file microorganisms-11-00814-s001.zip]

Archive with 8 entries (8 files):
- Figure S1 CONSORT Form.tiff
- Figure S2.tiff
- Figure S3 feed.pna.tiff
- Figure S4 nnns.tiff
- Table S1.xlsx
- Table S2.xlsx
- Table S3 Estimation of Control Variables.pdf
- Table S4 Selected 8 OTUs associated with of NNNS subscales.pdf
