# Supplementary material for: The Impact of Early Life Experiences and Gut Microbiota on Neurobehavioral Development in Preterm Infants: A Longitudinal Cohort Study
Source: Microorganisms. 2023 Mar 22;11(3):814. doi: 10.3390/microorganisms11030814 (PMC10056840; doi:10.3390/microorganisms11030814)
Supplement: Supplementary file 1 [file microorganisms-11-00814-s001.zip › Table S2.xlsx]

## Sheet: S Table 2 Taxonamy
Table S2 Taxonomy of each OUT
OTU	Size	Taxonomy
Otu00001	13859029	Bacteria(100);Proteobacteria(100);Gammaproteobacteria(100);Enterobacteriales(100);Enterobacteriaceae(100);Enterobacteriaceae_unclassified(95);
Otu00002	9732098	Bacteria(100);Proteobacteria(100);Gammaproteobacteria(100);Enterobacteriales(100);Enterobacteriaceae(100);Escherichia-Shigella(55);
Otu00003	3184115	Bacteria(100);Firmicutes(100);Bacilli(100);Bacillales(100);Staphylococcaceae(100);Staphylococcus(100);
Otu00004	2880234	Bacteria(100);Firmicutes(100);Clostridia(100);Clostridiales(100);Peptostreptococcaceae(100);Incertae_Sedis(100);
Otu00005	2667454	Bacteria(100);Firmicutes(100);Negativicutes(100);Selenomonadales(100);Veillonellaceae(100);Veillonella(100);
Otu00006	2390001	Bacteria(100);Firmicutes(100);Bacilli(100);Lactobacillales(100);Enterococcaceae(99);Enterococcus(99);
Otu00007	2010836	Bacteria(100);Firmicutes(100);Clostridia(100);Clostridiales(100);Clostridiaceae_1(100);Clostridium_sensu_stricto_1(100);
Otu00008	1576632	Bacteria(100);Firmicutes(100);Clostridia(100);Clostridiales(100);Clostridiaceae_1(100);Clostridium_sensu_stricto_1(100);
Otu00009	1079301	Bacteria(100);Proteobacteria(100);Gammaproteobacteria(100);Pasteurellales(100);Pasteurellaceae(100);Haemophilus(99);
Otu00010	716034	Bacteria(100);Bacteroidetes(100);Bacteroidia(100);Bacteroidales(100);Porphyromonadaceae(100);Parabacteroides(100);
Otu00011	462646	Bacteria(100);Bacteroidetes(100);Bacteroidia(100);Bacteroidales(100);Bacteroidaceae(100);Bacteroides(100);
Otu00012	462266	Bacteria(100);Bacteroidetes(100);Bacteroidia(100);Bacteroidales(100);Bacteroidaceae(100);Bacteroides(100);
Otu00013	386600	Bacteria(100);Actinobacteria(100);Actinobacteria(100);Bifidobacteriales(100);Bifidobacteriaceae(100);Bifidobacterium(100);
Otu00014	357686	Bacteria(100);Firmicutes(100);Clostridia(100);Clostridiales(100);Clostridiaceae_1(100);Clostridium_sensu_stricto_1(100);
Otu00015	288441	Bacteria(100);Firmicutes(100);Negativicutes(100);Selenomonadales(100);Veillonellaceae(100);Veillonella(99);
Otu00016	205268	Bacteria(100);Bacteroidetes(100);Bacteroidia(100);Bacteroidales(100);Porphyromonadaceae(100);Parabacteroides(100);
Otu00017	168136	Bacteria(100);Proteobacteria(100);Gammaproteobacteria(100);Enterobacteriales(100);Enterobacteriaceae(100);Enterobacteriaceae_unclassified(100);
Otu00018	164919	Bacteria(100);Firmicutes(100);Clostridia(100);Clostridiales(100);Clostridiaceae_1(100);Clostridium_sensu_stricto_1(100);
Otu00019	153984	Bacteria(100);Firmicutes(100);Bacilli(100);Lactobacillales(100);Streptococcaceae(100);Streptococcus(100);
Otu00020	153967	Bacteria(100);Bacteroidetes(100);Bacteroidia(100);Bacteroidales(100);Bacteroidaceae(100);Bacteroides(100);
Otu00021	149779	Bacteria(100);Firmicutes(100);Bacilli(100);Bacillales(98);Bacillales_unclassified(97);Bacillales_unclassified(97);
Otu00022	138225	Bacteria(100);Proteobacteria(100);Gammaproteobacteria(100);Pseudomonadales(100);Moraxellaceae(100);Acinetobacter(100);
Otu00023	117832	Bacteria(100);Firmicutes(100);Negativicutes(100);Selenomonadales(100);Veillonellaceae(100);Veillonella(100);
Otu00024	112218	Bacteria(100);Firmicutes(100);Bacilli(100);Lactobacillales(100);Lactobacillaceae(100);Lactobacillus(100);
Otu00025	105504	Bacteria(100);Firmicutes(100);Bacilli(100);Lactobacillales(100);Lactobacillaceae(100);Lactobacillus(100);
Otu00026	102589	Bacteria(100);Firmicutes(100);Bacilli(100);Lactobacillales(100);Streptococcaceae(100);Streptococcus(100);
Otu00027	97225	Bacteria(100);Bacteroidetes(100);Bacteroidia(100);Bacteroidales(100);Bacteroidaceae(100);Bacteroides(100);
Otu00028	92536	Bacteria(100);Firmicutes(100);Bacilli(100);Lactobacillales(100);Streptococcaceae(100);Streptococcus(100);
Otu00029	87219	Bacteria(100);Proteobacteria(100);Gammaproteobacteria(100);Xanthomonadales(100);Xanthomonadaceae(100);Stenotrophomonas(100);
Otu00030	84875	Bacteria(100);Bacteroidetes(100);Bacteroidia(100);Bacteroidales(100);Bacteroidaceae(100);Bacteroides(100);
Otu00031	75915	Bacteria(100);Firmicutes(100);Erysipelotrichia(100);Erysipelotrichales(100);Erysipelotrichaceae(100);Incertae_Sedis(100);
Otu00032	70840	Bacteria(100);Proteobacteria(100);Gammaproteobacteria(100);Enterobacteriales(100);Enterobacteriaceae(100);Pantoea(95);
Otu00033	63228	Bacteria(100);Firmicutes(100);Bacilli(100);Bacillales(100);Bacillaceae(100);Bacillus(98);
Otu00034	62970	Bacteria(100);Bacteroidetes(100);Bacteroidia(100);Bacteroidales(100);S24-7(100);S24-7_unclassified(100);
Otu00035	62745	Bacteria(100);Firmicutes(100);Bacilli(100);Lactobacillales(100);Lactobacillaceae(100);Lactobacillus(100);
Otu00036	61331	Bacteria(100);Firmicutes(100);Clostridia(100);Clostridiales(100);Family_XI(100);Finegoldia(100);
Otu00037	56825	Bacteria(100);Proteobacteria(100);Gammaproteobacteria(100);Oceanospirillales(100);Halomonadaceae(100);Halomonas(100);
Otu00038	54725	Bacteria(100);Proteobacteria(100);Gammaproteobacteria(100);Pseudomonadales(100);Pseudomonadaceae(100);Pseudomonadaceae_unclassified(100);
Otu00039	50360	Bacteria(100);Bacteroidetes(100);Bacteroidia(100);Bacteroidales(100);S24-7(100);S24-7_unclassified(100);
Otu00040	50089	Bacteria(100);Bacteroidetes(100);Bacteroidia(100);Bacteroidales(100);S24-7(100);S24-7_unclassified(100);
Otu00041	44964	Bacteria(100);Firmicutes(100);Clostridia(100);Clostridiales(100);Lachnospiraceae(100);Lachnospiraceae_unclassified(100);
Otu00042	43618	Bacteria(100);Bacteroidetes(100);Bacteroidia(100);Bacteroidales(100);Bacteroidaceae(100);Bacteroides(100);
Otu00043	40609	Bacteria(100);Bacteroidetes(100);Bacteroidia(100);Bacteroidales(100);Rikenellaceae(100);Alistipes(100);
Otu00044	40214	Bacteria(100);Firmicutes(100);Erysipelotrichia(100);Erysipelotrichales(100);Erysipelotrichaceae(100);Allobaculum(100);
Otu00045	39184	Bacteria(100);Bacteroidetes(100);Bacteroidia(100);Bacteroidales(100);Bacteroidaceae(100);Bacteroides(100);
Otu00046	34761	Bacteria(100);Bacteroidetes(100);Bacteroidia(100);Bacteroidales(100);S24-7(100);S24-7_unclassified(100);
Otu00047	32762	Bacteria(100);Bacteroidetes(100);Bacteroidia(100);Bacteroidales(100);S24-7(100);S24-7_unclassified(100);
Otu00048	32506	Bacteria(100);Firmicutes(100);Bacilli(100);Lactobacillales(100);Streptococcaceae(100);Streptococcus(100);
Otu00049	32027	Bacteria(100);Proteobacteria(100);Alphaproteobacteria(100);Rhodobacterales(100);Rhodobacteraceae(100);Rhodobacteraceae_unclassified(100);
Otu00050	31719	Bacteria(100);Elusimicrobia(100);Elusimicrobia(100);Lineage_I_(Endomicrobia)(100);Lineage_I_(Endomicrobia)_unclassified(100);Lineage_I_(Endomicrobia)_unclassified(100);
Otu00051	31454	Bacteria(100);Actinobacteria(100);Actinobacteria(100);Bifidobacteriales(100);Bifidobacteriaceae(100);Bifidobacterium(100);
Otu00052	29871	Bacteria(100);Firmicutes(100);Clostridia(100);Clostridiales(100);Peptostreptococcaceae(100);Peptostreptococcus(100);
Otu00053	29813	Bacteria(100);Fusobacteria(100);Fusobacteriia(100);Fusobacteriales(100);Fusobacteriaceae(100);Fusobacterium(100);
Otu00054	28457	Bacteria(100);Proteobacteria(100);Gammaproteobacteria(100);Alteromonadales(100);Shewanellaceae(100);Shewanella(100);
Otu00055	27424	Bacteria(100);Firmicutes(100);Clostridia(100);Clostridiales(100);Lachnospiraceae(100);Lachnospiraceae_unclassified(100);
Otu00056	26431	Bacteria(100);Bacteroidetes(100);Bacteroidia(100);Bacteroidales(100);Prevotellaceae(100);Prevotella(100);
Otu00057	26278	Bacteria(100);Bacteroidetes(100);Bacteroidia(100);Bacteroidales(100);Bacteroidaceae(100);Bacteroides(100);
Otu00058	26221	Bacteria(100);Proteobacteria(100);Gammaproteobacteria(100);Pseudomonadales(100);Moraxellaceae(100);Acinetobacter(100);
Otu00059	26061	Bacteria(100);Bacteroidetes(100);Bacteroidia(100);Bacteroidales(100);S24-7(100);S24-7_unclassified(100);
Otu00060	25819	Bacteria(100);Bacteroidetes(100);Bacteroidia(100);Bacteroidales(100);Bacteroidaceae(100);Bacteroides(100);
Otu00061	24071	Bacteria(100);Bacteroidetes(100);Bacteroidia(100);Bacteroidales(100);S24-7(100);S24-7_unclassified(100);
Otu00062	23985	Bacteria(100);Firmicutes(100);Negativicutes(100);Selenomonadales(100);Veillonellaceae(100);Megasphaera(95);
Otu00063	22441	Bacteria(100);Proteobacteria(100);Alphaproteobacteria(100);Rhodobacterales(100);Rhodobacteraceae(100);Rhodobacteraceae_unclassified(100);
Otu00064	21683	Bacteria(100);Proteobacteria(100);Gammaproteobacteria(100);Enterobacteriales(100);Enterobacteriaceae(100);Proteus(98);
Otu00065	21050	Bacteria(100);Actinobacteria(100);Actinobacteria(100);Corynebacteriales(100);Corynebacteriaceae(100);Corynebacterium(100);
Otu00066	21027	Bacteria(100);Bacteroidetes(100);Bacteroidia(100);Bacteroidales(100);S24-7(100);S24-7_unclassified(100);
Otu00067	20502	Bacteria(100);Proteobacteria(100);Gammaproteobacteria(100);Aeromonadales(100);Aeromonadaceae(100);Aeromonas(100);
Otu00068	20451	Bacteria(100);Proteobacteria(100);Gammaproteobacteria(100);Pasteurellales(100);Pasteurellaceae(100);Pasteurellaceae_unclassified(100);
Otu00069	20342	Bacteria(100);Tenericutes(100);Mollicutes(100);Mycoplasmatales(100);Mycoplasmataceae(100);Ureaplasma(100);
Otu00070	19904	Bacteria(100);Bacteroidetes(100);Bacteroidia(100);Bacteroidales(100);Prevotellaceae(100);Prevotella(100);
Otu00071	18577	Bacteria(100);Deferribacteres(100);Deferribacteres(100);Deferribacterales(100);Deferribacteraceae(100);Mucispirillum(100);
Otu00072	18004	Bacteria(100);Firmicutes(100);Bacilli(100);Bacillales(100);Listeriaceae(95);Listeria(95);
Otu00073	17538	Bacteria(100);Verrucomicrobia(100);Verrucomicrobiae(100);Verrucomicrobiales(100);Verrucomicrobiaceae(100);Akkermansia(100);
Otu00074	17267	Bacteria(100);Firmicutes(100);Clostridia(100);Clostridiales(100);Peptostreptococcaceae(100);Incertae_Sedis(100);
Otu00075	14978	Bacteria(100);Spirochaetae(100);Spirochaetes(100);Spirochaetales(100);Spirochaetaceae(100);Treponema(100);
Otu00076	14864	Bacteria(100);Bacteroidetes(100);Bacteroidia(100);Bacteroidales(100);S24-7(100);S24-7_unclassified(100);
Otu00077	14665	Bacteria(100);Elusimicrobia(100);Elusimicrobia(100);Lineage_I_(Endomicrobia)(100);Lineage_I_(Endomicrobia)_unclassified(100);Lineage_I_(Endomicrobia)_unclassified(100);
Otu00078	14475	Bacteria(100);Proteobacteria(100);Gammaproteobacteria(100);Enterobacteriales(100);Enterobacteriaceae(100);Yersinia(97);
Otu00079	13030	Bacteria(100);Spirochaetae(100);Spirochaetes(100);Spirochaetales(100);Spirochaetaceae(100);Treponema(100);
Otu00080	12735	Bacteria(100);Firmicutes(100);Clostridia(100);Clostridiales(100);Ruminococcaceae(100);Flavonifractor(100);
Otu00081	12692	Bacteria(100);Spirochaetae(100);Spirochaetes(100);Spirochaetales(100);Spirochaetaceae(100);Treponema(100);
Otu00082	12532	Bacteria(100);Firmicutes(100);Bacilli(100);Lactobacillales(100);Streptococcaceae(100);Streptococcus(100);
Otu00083	12350	Bacteria(100);Bacteroidetes(100);Sphingobacteriia(100);Sphingobacteriales(100);Sphingobacteriaceae(100);Sphingobacteriaceae_unclassified(100);
Otu00084	12104	Bacteria(100);Bacteroidetes(100);Sphingobacteriia(100);Sphingobacteriales(100);Chitinophagaceae(100);Chitinophagaceae_unclassified(100);
Otu00085	12048	Bacteria(100);Bacteroidetes(100);Bacteroidia(100);Bacteroidales(100);S24-7(100);S24-7_unclassified(100);
Otu00086	11785	Bacteria(100);Firmicutes(100);Clostridia(100);Clostridiales(100);Clostridiaceae_1(100);Clostridium_sensu_stricto_1(100);
Otu00087	11762	Bacteria(100);Bacteroidetes(100);Bacteroidia(100);Bacteroidales(100);S24-7(100);S24-7_unclassified(100);
Otu00088	11434	Bacteria(100);Verrucomicrobia(100);Opitutae(100);Puniceicoccales(100);Puniceicoccaceae(100);Puniceicoccaceae_unclassified(100);
Otu00089	11298	Bacteria(100);Actinobacteria(100);Actinobacteria(100);Actinomycetales(100);Actinomycetaceae(100);Actinomyces(100);
Otu00090	11201	Bacteria(100);Actinobacteria(100);Actinobacteria(100);Actinomycetales(100);Actinomycetaceae(100);Actinomyces(100);
Otu00091	10986	Bacteria(100);Proteobacteria(100);Alphaproteobacteria(100);Rhodobacterales(100);Rhodobacteraceae(100);Ruegeria(98);
Otu00092	10618	Bacteria(100);Bacteroidetes(100);Bacteroidia(100);Bacteroidales(100);S24-7(100);S24-7_unclassified(100);
Otu00093	10502	Bacteria(100);Firmicutes(100);Bacilli(100);Lactobacillales(100);Streptococcaceae(100);Streptococcus(100);
Otu00094	10395	Bacteria(100);Firmicutes(100);Bacilli(100);Lactobacillales(100);Lactobacillaceae(100);Lactobacillus(100);
Otu00095	10125	Bacteria(100);Firmicutes(100);Bacilli(100);Bacilli_unclassified(55);Bacilli_unclassified(55);Bacilli_unclassified(55);
Otu00096	9979	Bacteria(100);Firmicutes(100);Bacilli(100);Bacillales(98);Staphylococcaceae(95);Staphylococcaceae_unclassified(93);
Otu00097	9835	Bacteria(100);Verrucomicrobia(100);Opitutae(100);Puniceicoccales(100);Puniceicoccaceae(100);Puniceicoccaceae_unclassified(100);
Otu00098	9673	Bacteria(100);Bacteroidetes(100);Bacteroidia(100);Bacteroidales(100);Porphyromonadaceae(100);Candidatus_Armantifilum(100);
Otu00099	9399	Bacteria(100);Verrucomicrobia(100);Opitutae(100);Puniceicoccales(100);Puniceicoccaceae(100);Puniceicoccaceae_unclassified(100);
Otu00100	9216	Bacteria(100);Firmicutes(100);Clostridia(100);Clostridiales(100);Family_XI(100);Peptoniphilus(100);
Otu00101	8879	Bacteria(100);Actinobacteria(100);Coriobacteriia(100);Coriobacteriales(100);Coriobacteriaceae(100);Eggerthella(100);
Otu00102	8799	Bacteria(100);Firmicutes(100);Clostridia(100);Clostridiales(100);Ruminococcaceae(100);Ruminococcaceae_unclassified(99);
Otu00103	8594	Bacteria(100);Proteobacteria(100);Alphaproteobacteria(100);Rhizobiales(100);Bradyrhizobiaceae(100);Bradyrhizobium(97);
Otu00104	8574	Bacteria(100);Firmicutes(100);Bacilli(100);Bacilli_unclassified(100);Bacilli_unclassified(100);Bacilli_unclassified(100);
Otu00105	8433	Bacteria(100);Bacteroidetes(100);Bacteroidia(100);Bacteroidales(100);Rikenellaceae(100);Alistipes(100);
Otu00106	8299	Bacteria(100);Bacteroidetes(100);Bacteroidia(100);Bacteroidales(100);Rikenellaceae(100);Alistipes(100);
Otu00107	8067	Bacteria(100);Firmicutes(100);Clostridia(100);Clostridiales(100);Lachnospiraceae(100);Blautia(97);
Otu00108	7998	Bacteria(100);Bacteroidetes(100);Bacteroidia(100);Bacteroidales(100);S24-7(100);S24-7_unclassified(100);
Otu00109	7751	Bacteria(100);Bacteroidetes(100);Bacteroidia(100);Bacteroidales(100);Prevotellaceae(100);Prevotella(100);
Otu00110	7734	Bacteria(100);Bacteroidetes(100);Bacteroidia(100);Bacteroidales(100);S24-7(100);S24-7_unclassified(100);
Otu00111	7682	Bacteria(100);Proteobacteria(100);Betaproteobacteria(100);Burkholderiales(100);Burkholderiaceae(100);Ralstonia(100);
Otu00112	7576	Bacteria(100);Firmicutes(100);Bacilli(100);Lactobacillales(100);Carnobacteriaceae(100);Granulicatella(100);
Otu00113	7467	Bacteria(100);Bacteroidetes(100);Bacteroidia(100);Bacteroidales(100);S24-7(100);S24-7_unclassified(100);
Otu00114	7360	Bacteria(100);Firmicutes(100);Negativicutes(100);Selenomonadales(100);Veillonellaceae(100);Veillonella(100);
Otu00115	7344	Bacteria(100);Actinobacteria(100);Actinobacteria(100);Actinobacteria_unclassified(100);Actinobacteria_unclassified(100);Actinobacteria_unclassified(100);
Otu00116	7315	Bacteria(100);Bacteroidetes(100);Bacteroidia(100);Bacteroidales(100);S24-7(100);S24-7_unclassified(100);
Otu00117	7152	Bacteria(100);Spirochaetae(100);Spirochaetes(100);Spirochaetales(100);Spirochaetaceae(100);Treponema(100);
Otu00118	7006	Bacteria(100);Proteobacteria(100);Gammaproteobacteria(100);Pasteurellales(100);Pasteurellaceae(100);Haemophilus(98);
Otu00119	6963	Bacteria(100);Bacteroidetes(100);Bacteroidia(100);Bacteroidales(100);S24-7(100);S24-7_unclassified(100);
Otu00120	6893	Bacteria(100);Bacteroidetes(100);Bacteroidia(100);Bacteroidales(100);Bacteroidales_unclassified(100);Bacteroidales_unclassified(100);
Otu00121	6683	Bacteria(100);Firmicutes(100);Bacilli(100);Bacilli_unclassified(54);Bacilli_unclassified(54);Bacilli_unclassified(54);
Otu00122	6473	Bacteria(100);Firmicutes(100);Clostridia(100);Clostridiales(100);Ruminococcaceae(100);Faecalibacterium(100);
Otu00123	6265	Bacteria(100);Bacteroidetes(100);Bacteroidia(100);Bacteroidales(100);Prevotellaceae(100);Prevotella(100);
Otu00124	6251	Bacteria(100);Actinobacteria(100);Actinobacteria(100);Corynebacteriales(100);Corynebacteriaceae(100);Corynebacterium(100);
Otu00125	6215	Bacteria(100);Firmicutes(100);Negativicutes(100);Selenomonadales(100);Veillonellaceae(100);Dialister(100);
Otu00126	6116	Bacteria(100);Bacteroidetes(100);Bacteroidia(100);Bacteroidales(100);Porphyromonadaceae(100);Candidatus_Symbiothrix(100);
Otu00127	6094	Bacteria(100);Bacteroidetes(100);Bacteroidia(100);Bacteroidales(100);S24-7(100);S24-7_unclassified(100);
Otu00128	6004	Bacteria(100);Bacteroidetes(100);Bacteroidia(100);Bacteroidales(100);Rikenellaceae(100);Alistipes(100);
Otu00129	5981	Bacteria(100);Proteobacteria(100);Gammaproteobacteria(100);Gammaproteobacteria_unclassified(100);Gammaproteobacteria_unclassified(100);Gammaproteobacteria_unclassified(100);
Otu00130	5981	Bacteria(100);Proteobacteria(100);Betaproteobacteria(100);Burkholderiales(100);Alcaligenaceae(100);Sutterella(100);
Otu00131	5956	Bacteria(100);Bacteroidetes(100);Bacteroidia(100);Bacteroidales(100);S24-7(100);S24-7_unclassified(100);
Otu00132	5719	Bacteria(100);Actinobacteria(100);Actinobacteria(100);Actinomycetales(100);Actinomycetaceae(100);Varibaculum(100);
Otu00133	5683	Bacteria(100);Firmicutes(100);Clostridia(100);Clostridiales(100);Clostridiaceae_1(100);Clostridium_sensu_stricto_1(95);
Otu00134	5518	Bacteria(100);Proteobacteria(100);Gammaproteobacteria(100);Enterobacteriales(100);Enterobacteriaceae(100);Enterobacteriaceae_unclassified(85);
Otu00135	5493	Bacteria(100);Firmicutes(100);Clostridia(100);Clostridiales(100);Eubacteriaceae(100);Eubacterium(100);
Otu00136	5379	Bacteria(100);Proteobacteria(100);Gammaproteobacteria(100);Enterobacteriales(100);Enterobacteriaceae(100);Enterobacteriaceae_unclassified(99);
Otu00137	5322	Bacteria(100);Bacteria_unclassified(98);Bacteria_unclassified(98);Bacteria_unclassified(98);Bacteria_unclassified(98);Bacteria_unclassified(98);
Otu00138	5303	Bacteria(100);Firmicutes(100);Erysipelotrichia(100);Erysipelotrichales(100);Erysipelotrichaceae(100);Turicibacter(100);
Otu00139	5276	Bacteria(100);Bacteroidetes(100);Bacteroidia(100);Bacteroidales(100);Prevotellaceae(100);Prevotellaceae_unclassified(100);
Otu00140	5218	Bacteria(100);Tenericutes(100);Mollicutes(100);Mycoplasmatales(100);Mycoplasmataceae(100);Mycoplasma(100);
Otu00141	4978	Bacteria(100);Proteobacteria(100);Betaproteobacteria(100);Burkholderiales(100);Comamonadaceae(100);Pelomonas(91);
Otu00142	4785	Bacteria(100);Proteobacteria(100);Gammaproteobacteria(100);Enterobacteriales(100);Enterobacteriaceae(100);Enterobacteriaceae_unclassified(100);
Otu00143	4627	Bacteria(100);Bacteroidetes(100);Bacteroidia(100);Bacteroidales(100);Porphyromonadaceae(100);Parabacteroides(100);
Otu00144	4605	Bacteria(100);Bacteroidetes(100);Bacteroidia(100);Bacteroidales(100);S24-7(100);S24-7_unclassified(100);
Otu00145	4596	Bacteria(100);Spirochaetae(100);Spirochaetes(100);Spirochaetales(100);Spirochaetaceae(100);Treponema(100);
Otu00146	4593	Bacteria(100);Firmicutes(100);Clostridia(100);Clostridiales(100);Lachnospiraceae(100);Lachnospiraceae_unclassified(61);
Otu00147	4510	Bacteria(100);Bacteroidetes(100);Bacteroidia(100);Bacteroidales(100);Rikenellaceae(100);Alistipes(100);
Otu00148	4429	Bacteria(100);Proteobacteria(100);Betaproteobacteria(100);Neisseriales(100);Neisseriaceae(100);Eikenella(100);
Otu00149	4293	Bacteria(100);Actinobacteria(100);Actinobacteria(100);Bifidobacteriales(100);Bifidobacteriaceae(100);Gardnerella(100);
Otu00150	4256	Bacteria(100);Proteobacteria(100);Alphaproteobacteria(100);Rickettsiales(100);Rickettsiales_Incertae_Sedis(100);Candidatus_Hepatincola(100);
Otu00151	4219	Bacteria(100);Firmicutes(100);Bacilli(100);Bacilli_unclassified(100);Bacilli_unclassified(100);Bacilli_unclassified(100);
Otu00152	4073	Bacteria(100);Spirochaetae(100);Spirochaetes(100);Spirochaetales(100);Spirochaetaceae(100);Treponema(100);
Otu00153	4070	Bacteria(100);Bacteroidetes(100);Bacteroidia(100);Bacteroidales(100);Rikenellaceae(100);Alistipes(100);
Otu00154	4037	Bacteria(100);Bacteroidetes(100);Bacteroidia(100);Bacteroidales(100);Porphyromonadaceae(100);Dysgonomonas(100);
Otu00155	3920	Bacteria(100);Proteobacteria(100);Gammaproteobacteria(100);Enterobacteriales(100);Enterobacteriaceae(100);Enterobacteriaceae_unclassified(100);
Otu00156	3891	Bacteria(100);Bacteroidetes(100);Bacteroidia(100);Bacteroidales(100);Prevotellaceae(100);Prevotella(100);
Otu00157	3865	Bacteria(100);Proteobacteria(100);Gammaproteobacteria(100);Enterobacteriales(100);Enterobacteriaceae(100);Enterobacteriaceae_unclassified(100);
Otu00158	3809	Bacteria(100);Firmicutes(100);Clostridia(100);Clostridiales(100);Lachnospiraceae(100);Lachnospiraceae_unclassified(100);
Otu00159	3757	Bacteria(100);Firmicutes(100);Clostridia(100);Clostridiales(100);Lachnospiraceae(100);Blautia(99);
Otu00160	3756	Bacteria(100);Firmicutes(100);Clostridia(100);Clostridiales(100);Clostridiaceae_1(100);Clostridium_sensu_stricto_1(82);
Otu00161	3645	Bacteria(100);Spirochaetae(100);Spirochaetes(100);Spirochaetales(100);Spirochaetaceae(100);Treponema(100);
Otu00162	3642	Bacteria(100);Bacteroidetes(100);Bacteroidia(100);Bacteroidales(100);Rikenellaceae(100);Alistipes(100);
Otu00163	3608	Bacteria(100);Bacteroidetes(100);Bacteroidia(100);Bacteroidales(100);S24-7(100);S24-7_unclassified(100);
Otu00164	3519	Bacteria(100);Proteobacteria(100);Alphaproteobacteria(100);Alphaproteobacteria_unclassified(100);Alphaproteobacteria_unclassified(100);Alphaproteobacteria_unclassified(100);
Otu00165	3388	Bacteria(100);Bacteroidetes(100);Bacteroidia(100);Bacteroidales(100);Bacteroidaceae(100);Bacteroides(100);
Otu00166	3381	Bacteria(100);Proteobacteria(100);Gammaproteobacteria(100);Enterobacteriales(100);Enterobacteriaceae(100);Enterobacteriaceae_unclassified(99);
Otu00167	3371	Bacteria(100);Firmicutes(100);Clostridia(100);Clostridiales(100);Clostridiaceae_1(100);Clostridium_sensu_stricto_1(100);
Otu00168	3312	Bacteria(100);Bacteroidetes(100);Bacteroidia(100);Bacteroidales(100);Porphyromonadaceae(100);Parabacteroides(100);
Otu00169	3283	Bacteria(100);Firmicutes(100);Bacilli(100);Bacilli_unclassified(60);Bacilli_unclassified(60);Bacilli_unclassified(60);
Otu00170	3211	Bacteria(100);Spirochaetae(100);Spirochaetes(100);Spirochaetales(100);Spirochaetaceae(100);Treponema(100);
Otu00171	3102	Bacteria(100);Actinobacteria(100);Actinobacteria(100);Actinomycetales(100);Actinomycetaceae(100);Actinomyces(100);
Otu00172	3098	Bacteria(100);Firmicutes(100);Clostridia(100);Clostridiales(100);Lachnospiraceae(100);Blautia(100);
Otu00173	3077	Bacteria(100);Firmicutes(100);Clostridia(100);Clostridiales(100);Peptostreptococcaceae(87);Incertae_Sedis(76);
Otu00174	3065	Bacteria(100);Proteobacteria(100);Alphaproteobacteria(100);Rhizobiales(99);Rhizobiales_unclassified(99);Rhizobiales_unclassified(99);
Otu00175	2885	Bacteria(100);Firmicutes(100);Clostridia(100);Clostridiales(100);Lachnospiraceae(100);Howardella(100);
Otu00176	2879	Bacteria(100);Firmicutes(100);Clostridia(79);Clostridiales(79);Peptostreptococcaceae(73);Incertae_Sedis(66);
Otu00177	2611	Bacteria(100);Bacteroidetes(100);Bacteroidia(100);Bacteroidales(100);S24-7(100);S24-7_unclassified(100);
Otu00178	2518	Bacteria(100);Firmicutes(100);Clostridia(100);Clostridiales(100);Ruminococcaceae(99);Ruminococcaceae_unclassified(99);
Otu00179	2512	Bacteria(100);Elusimicrobia(100);Elusimicrobia(100);Lineage_I_(Endomicrobia)(100);Lineage_I_(Endomicrobia)_unclassified(100);Lineage_I_(Endomicrobia)_unclassified(100);
Otu00180	2504	Bacteria(100);Proteobacteria(100);Gammaproteobacteria(100);Pseudomonadales(100);Pseudomonadaceae(100);Pseudomonas(100);
Otu00181	2467	Bacteria(100);Firmicutes(100);Clostridia(100);Clostridiales(100);Clostridiales_unclassified(100);Clostridiales_unclassified(100);
Otu00182	2433	Bacteria(100);Bacteroidetes(100);Bacteroidia(100);Bacteroidales(100);Bacteroidales_unclassified(100);Bacteroidales_unclassified(100);
Otu00183	2391	Bacteria(100);Cyanobacteria(100);Melainabacteria(100);Gastranaerophilales(100);Gastranaerophilales_unclassified(100);Gastranaerophilales_unclassified(100);
Otu00184	2389	Bacteria(100);Firmicutes(100);Clostridia(100);Clostridiales(100);Lachnospiraceae(100);Blautia(100);
Otu00185	2371	Bacteria(100);Bacteroidetes(100);Bacteroidia(100);Bacteroidales(100);Bacteroidaceae(100);Bacteroides(100);
Otu00186	2343	Bacteria(100);Lentisphaerae(100);RFP12_gut_group(100);RFP12_gut_group_unclassified(100);RFP12_gut_group_unclassified(100);RFP12_gut_group_unclassified(100);
Otu00187	2330	Bacteria(100);Bacteroidetes(100);Bacteroidia(100);Bacteroidales(100);Prevotellaceae(100);Prevotella(100);
Otu00188	2315	Bacteria(100);Bacteroidetes(100);Bacteroidia(100);Bacteroidales(100);S24-7(100);S24-7_unclassified(100);
Otu00189	2311	Bacteria(100);Firmicutes(100);Bacilli(100);Bacilli_unclassified(67);Bacilli_unclassified(67);Bacilli_unclassified(67);
Otu00190	2291	Bacteria(100);Actinobacteria(100);Actinobacteria(100);Actinobacteria_unclassified(100);Actinobacteria_unclassified(100);Actinobacteria_unclassified(100);
Otu00191	2291	Bacteria(100);Bacteroidetes(100);Bacteroidia(100);Bacteroidales(100);Bacteroidaceae(100);Bacteroides(100);
Otu00192	2290	Bacteria(100);Bacteroidetes(100);Cytophagia(100);Order_II(100);Rhodothermaceae(100);Salinibacter(100);
Otu00193	2285	Bacteria(100);Proteobacteria(100);Gammaproteobacteria(100);Enterobacteriales(100);Enterobacteriaceae(100);Enterobacteriaceae_unclassified(100);
Otu00194	2283	Bacteria(100);Proteobacteria(100);Betaproteobacteria(100);Burkholderiales(100);Comamonadaceae(100);Curvibacter(85);
Otu00195	2278	Bacteria(100);Bacteroidetes(100);Bacteroidia(100);Bacteroidales(100);Prevotellaceae(100);Prevotella(100);
Otu00196	2277	Bacteria(100);Proteobacteria(100);Alphaproteobacteria(100);Kordiimonadales(100);Kordiimonadaceae(100);Kordiimonas(100);
Otu00197	2255	Bacteria(100);Firmicutes(100);Clostridia(100);Clostridiales(100);Family_XI(100);Anaerococcus(100);
Otu00198	2235	Bacteria(100);Firmicutes(100);Clostridia(100);Clostridiales(100);Lachnospiraceae(100);Blautia(100);
Otu00199	2166	Bacteria(100);Proteobacteria(100);Gammaproteobacteria(100);Enterobacteriales(100);Enterobacteriaceae(100);Enterobacteriaceae_unclassified(100);
Otu00200	2114	Bacteria(100);Firmicutes(100);Clostridia(100);Clostridiales(100);Lachnospiraceae(100);Lachnospiraceae_unclassified(69);
Otu00201	2114	Bacteria(100);Firmicutes(100);Clostridia(100);Clostridiales(100);Lachnospiraceae(100);Lachnospiraceae_unclassified(100);
Otu00202	2110	Bacteria(100);Actinobacteria(100);Actinobacteria(100);Actinomycetales(100);Actinomycetaceae(100);Actinomyces(100);
Otu00203	2107	Bacteria(100);Lentisphaerae(100);RFP12_gut_group(100);RFP12_gut_group_unclassified(100);RFP12_gut_group_unclassified(100);RFP12_gut_group_unclassified(100);
Otu00204	2071	Bacteria(100);Firmicutes(100);Clostridia(100);Clostridiales(100);Peptostreptococcaceae(98);Incertae_Sedis(98);
Otu00205	2052	Bacteria(100);Candidate_division_OP8(100);Candidate_division_OP8_unclassified(100);Candidate_division_OP8_unclassified(100);Candidate_division_OP8_unclassified(100);Candidate_division_OP8_unclassified(100);
Otu00206	2011	Bacteria(100);Firmicutes(100);Bacilli(100);Lactobacillales(100);Streptococcaceae(100);Lactococcus(100);
Otu00207	2000	Bacteria(100);Spirochaetae(100);Spirochaetes(100);Spirochaetales(100);Spirochaetaceae(100);Treponema(100);
Otu00208	1897	Bacteria(100);Firmicutes(100);Clostridia(100);Clostridiales(100);Ruminococcaceae(100);Oscillibacter(100);
Otu00209	1891	Bacteria(100);Bacteroidetes(100);Bacteroidia(100);Bacteroidales(100);RF16(100);RF16_unclassified(100);
Otu00210	1868	Bacteria(100);Firmicutes(100);Clostridia(100);Clostridiales(100);Peptostreptococcaceae(99);Incertae_Sedis(99);
Otu00211	1863	Bacteria(100);Bacteroidetes(100);Bacteroidia(100);Bacteroidales(100);Rikenellaceae(100);RC9_gut_group(100);
Otu00212	1853	Bacteria(100);Spirochaetae(100);Spirochaetes(100);Spirochaetales(100);Spirochaetaceae(100);Spirochaetaceae_unclassified(100);
Otu00213	1820	Bacteria(100);Proteobacteria(100);Gammaproteobacteria(100);Enterobacteriales(100);Enterobacteriaceae(100);Enterobacteriaceae_unclassified(98);
Otu00214	1818	Bacteria(100);Bacteroidetes(100);Bacteroidia(100);Bacteroidales(100);Bacteroidales_unclassified(100);Bacteroidales_unclassified(100);
Otu00215	1810	Bacteria(100);Firmicutes(100);Clostridia(100);Clostridiales(100);vadinBB60(100);vadinBB60_unclassified(100);
Otu00216	1810	Bacteria(100);Bacteroidetes(100);Bacteroidia(100);Bacteroidales(100);Porphyromonadaceae(100);Paludibacter(100);
Otu00217	1803	Bacteria(100);Firmicutes(100);Negativicutes(100);Selenomonadales(100);Veillonellaceae(100);Veillonella(100);
Otu00218	1795	Bacteria(100);Firmicutes(100);Clostridia(100);Clostridiales(100);Lachnospiraceae(100);Blautia(100);
Otu00219	1788	Bacteria(100);Actinobacteria(100);Actinobacteria(100);Micrococcales(100);Micrococcaceae(100);Rothia(100);
Otu00220	1786	Bacteria(100);Proteobacteria(100);Gammaproteobacteria(100);Enterobacteriales(100);Enterobacteriaceae(100);Escherichia-Shigella(91);
Otu00221	1765	Bacteria(100);Verrucomicrobia(100);Opitutae(100);Puniceicoccales(100);Puniceicoccaceae(100);Puniceicoccaceae_unclassified(100);
Otu00222	1762	Bacteria(100);Spirochaetae(100);Spirochaetes(100);Spirochaetales(100);Spirochaetaceae(100);Treponema(100);
Otu00223	1759	Bacteria(100);Firmicutes(100);Clostridia(100);Clostridiales(100);Clostridiaceae_1(100);Clostridium_sensu_stricto_18(98);
Otu00224	1721	Bacteria(100);Firmicutes(100);Erysipelotrichia(100);Erysipelotrichales(100);Erysipelotrichaceae(100);Incertae_Sedis(100);
Otu00225	1716	Bacteria(100);Proteobacteria(100);Alphaproteobacteria(100);Rhizobiales(100);Bradyrhizobiaceae(100);Bradyrhizobium(99);
Otu00226	1706	Bacteria(100);Bacteroidetes(100);Bacteroidia(99);Bacteroidales(99);Bacteroidales_unclassified(99);Bacteroidales_unclassified(99);
Otu00227	1704	Bacteria(100);Firmicutes(100);Clostridia(100);Clostridiales(100);Lachnospiraceae(100);Roseburia(100);
Otu00228	1701	Bacteria(100);Firmicutes(100);Clostridia(100);Clostridiales(100);Lachnospiraceae(100);Incertae_Sedis(99);
Otu00229	1693	Bacteria(100);Bacteroidetes(100);Bacteroidia(100);Bacteroidales(100);S24-7(100);S24-7_unclassified(100);
Otu00230	1659	Bacteria(100);Firmicutes(100);Negativicutes(100);Selenomonadales(100);Veillonellaceae(100);Megasphaera(100);
Otu00231	1648	Bacteria(100);Spirochaetae(100);Spirochaetes(100);Spirochaetales(100);Spirochaetaceae(100);Treponema(97);
Otu00232	1647	Bacteria(100);Spirochaetae(100);Spirochaetes(100);Spirochaetales(100);Spirochaetaceae(100);Treponema(100);
Otu00233	1639	Bacteria(100);Firmicutes(100);Bacilli(100);Bacillales(100);Family_XI(100);Gemella(100);
Otu00234	1638	Bacteria(100);Bacteroidetes(100);Bacteroidia(100);Bacteroidales(100);Porphyromonadaceae(100);Candidatus_Symbiothrix(100);
Otu00235	1638	Bacteria(100);Firmicutes(100);Clostridia(100);Clostridiales(100);Lachnospiraceae(100);Blautia(99);
Otu00236	1616	Bacteria(100);Firmicutes(100);Clostridia(100);Clostridiales(100);Lachnospiraceae(100);Blautia(99);
Otu00237	1579	Bacteria(100);Proteobacteria(100);Gammaproteobacteria(100);Gammaproteobacteria_unclassified(100);Gammaproteobacteria_unclassified(100);Gammaproteobacteria_unclassified(100);
Otu00238	1561	Bacteria(100);Actinobacteria(100);Coriobacteriia(100);Coriobacteriales(100);Coriobacteriaceae(100);Olsenella(100);
Otu00239	1559	Bacteria(100);Firmicutes(100);Bacilli(100);Bacilli_unclassified(95);Bacilli_unclassified(95);Bacilli_unclassified(95);
Otu00240	1545	Bacteria(100);Firmicutes(100);Clostridia(100);Clostridiales(100);Clostridiaceae_1(100);Clostridiaceae_1_unclassified(100);
Otu00241	1516	Bacteria(100);Proteobacteria(100);Gammaproteobacteria(100);Pasteurellales(96);Pasteurellaceae(96);Pasteurellaceae_unclassified(96);
Otu00242	1516	Bacteria(100);Firmicutes(100);Clostridia(100);Clostridiales(100);Family_XI(100);Anaerococcus(100);
Otu00243	1501	Bacteria(100);Bacteroidetes(100);Bacteroidia(100);Bacteroidales(100);Bacteroidaceae(100);Bacteroides(100);
Otu00244	1472	Bacteria(100);Firmicutes(100);Clostridia(100);Clostridiales(100);Lachnospiraceae(100);Lachnospiraceae_unclassified(100);
Otu00245	1465	Bacteria(100);Bacteroidetes(100);Bacteroidia(100);Bacteroidales(100);S24-7(100);S24-7_unclassified(100);
Otu00246	1464	Bacteria(100);Firmicutes(100);Clostridia(100);Clostridiales(100);Lachnospiraceae(100);Lachnospiraceae_unclassified(100);
Otu00247	1461	Bacteria(100);Firmicutes(98);Firmicutes_unclassified(98);Firmicutes_unclassified(98);Firmicutes_unclassified(98);Firmicutes_unclassified(98);
Otu00248	1445	Bacteria(100);Firmicutes(100);Clostridia(100);Clostridiales(100);Ruminococcaceae(100);Ruminococcaceae_unclassified(80);
Otu00249	1403	Bacteria(100);Proteobacteria(100);Gammaproteobacteria(100);Enterobacteriales(100);Enterobacteriaceae(100);Buttiauxella(59);
Otu00250	1399	Bacteria(100);Bacteria_unclassified(100);Bacteria_unclassified(100);Bacteria_unclassified(100);Bacteria_unclassified(100);Bacteria_unclassified(100);
Otu00251	1399	Bacteria(100);Bacteroidetes(100);Bacteroidia(100);Bacteroidales(100);Rikenellaceae(100);Alistipes(100);
Otu00252	1393	Bacteria(100);Firmicutes(100);Negativicutes(100);Selenomonadales(100);Veillonellaceae(100);Veillonella(100);
Otu00253	1384	Bacteria(100);Firmicutes(100);Clostridia(100);Clostridiales(100);Lachnospiraceae(100);Pseudobutyrivibrio(86);
Otu00254	1368	Bacteria(100);Bacteroidetes(100);Flavobacteriia(100);Flavobacteriales(100);Flavobacteriaceae(100);Flavobacterium(100);
Otu00255	1356	Bacteria(100);Bacteroidetes(100);Bacteroidia(100);Bacteroidales(100);S24-7(100);S24-7_unclassified(100);
Otu00256	1330	Bacteria(100);Firmicutes(100);Clostridia(95);Clostridiales(95);Peptostreptococcaceae(88);Incertae_Sedis(68);
Otu00257	1321	Bacteria(100);Firmicutes(100);Negativicutes(100);Selenomonadales(100);Veillonellaceae(100);Veillonella(100);
Otu00258	1316	Bacteria(100);Proteobacteria(100);Alphaproteobacteria(100);Rhizobiales(100);Phyllobacteriaceae(100);Aminobacter(100);
Otu00259	1302	Bacteria(100);Firmicutes(100);Clostridia(100);Clostridiales(100);Ruminococcaceae(100);Ruminococcaceae_unclassified(100);
Otu00260	1298	Bacteria(100);Bacteroidetes(100);Bacteroidia(100);Bacteroidales(100);S24-7(100);S24-7_unclassified(100);
Otu00261	1296	Bacteria(100);Firmicutes(100);Clostridia(100);Clostridiales(100);Clostridiaceae_1(100);Clostridiaceae_1_unclassified(95);
Otu00262	1290	Bacteria(100);Verrucomicrobia(100);Opitutae(100);vadinHA64(100);vadinHA64_unclassified(100);vadinHA64_unclassified(100);
Otu00263	1286	Bacteria(100);Actinobacteria(100);Actinobacteria(100);Micrococcales(100);Dermabacteraceae(100);Dermabacter(100);
Otu00264	1284	Bacteria(100);Bacteroidetes(100);Bacteroidia(100);Bacteroidales(100);S24-7(100);S24-7_unclassified(100);
Otu00265	1283	Bacteria(100);Bacteria_unclassified(64);Bacteria_unclassified(64);Bacteria_unclassified(64);Bacteria_unclassified(64);Bacteria_unclassified(64);
Otu00266	1276	Bacteria(100);Bacteroidetes(100);Bacteroidetes_unclassified(100);Bacteroidetes_unclassified(100);Bacteroidetes_unclassified(100);Bacteroidetes_unclassified(100);
Otu00267	1269	Bacteria(100);Bacteroidetes(100);Bacteroidia(100);Bacteroidales(100);Bacteroidaceae(100);Bacteroides(100);
Otu00268	1267	Bacteria(100);Bacteroidetes(100);Bacteroidia(100);Bacteroidales(100);Rikenellaceae(100);Rikenella(100);
Otu00269	1264	Bacteria(100);Bacteria_unclassified(84);Bacteria_unclassified(84);Bacteria_unclassified(84);Bacteria_unclassified(84);Bacteria_unclassified(84);
Otu00270	1257	Bacteria(100);Firmicutes(100);Bacilli(100);Bacilli_unclassified(94);Bacilli_unclassified(94);Bacilli_unclassified(94);
Otu00271	1255	Bacteria(100);Firmicutes(100);Clostridia(100);Clostridiales(100);Lachnospiraceae(100);Blautia(100);
Otu00272	1252	Bacteria(100);Bacteroidetes(100);Bacteroidia(100);Bacteroidales(100);Porphyromonadaceae(100);Odoribacter(100);
Otu00273	1226	Bacteria(100);Proteobacteria(100);Alphaproteobacteria(100);Rhizobiales(100);Hyphomicrobiaceae(100);Maritalea(100);
Otu00274	1226	Bacteria(100);Firmicutes(100);Clostridia(100);Clostridiales(100);Ruminococcaceae(100);Oscillibacter(100);
Otu00275	1220	Bacteria(100);Proteobacteria(100);Gammaproteobacteria(100);Pseudomonadales(100);Pseudomonadaceae(100);Pseudomonas(100);
Otu00276	1179	Bacteria(100);Firmicutes(100);Bacilli(100);Lactobacillales(100);Streptococcaceae(100);Lactococcus(100);
Otu00277	1174	Bacteria(100);Actinobacteria(100);Actinobacteria(100);Bifidobacteriales(100);Bifidobacteriaceae(100);Bifidobacterium(100);
Otu00278	1172	Bacteria(100);Proteobacteria(100);Alphaproteobacteria(100);Rhizobiales(100);Brucellaceae(100);Brucellaceae_unclassified(100);
Otu00279	1165	Bacteria(100);Firmicutes(100);Clostridia(100);Clostridiales(100);Peptostreptococcaceae(100);Incertae_Sedis(99);
Otu00280	1157	Bacteria(100);Firmicutes(100);Clostridia(100);Clostridiales(100);Peptostreptococcaceae(100);Incertae_Sedis(100);
Otu00281	1142	Bacteria(100);Proteobacteria(100);Alphaproteobacteria(100);Rhodobacterales(100);Rhodobacteraceae(100);Rhodobacteraceae_unclassified(100);
Otu00282	1141	Bacteria(100);Firmicutes(100);Bacilli(100);Bacilli_unclassified(68);Bacilli_unclassified(68);Bacilli_unclassified(68);
Otu00283	1138	Bacteria(100);Firmicutes(100);Clostridia(100);Clostridiales(100);Ruminococcaceae(100);Incertae_Sedis(100);
Otu00284	1128	Bacteria(100);Bacteroidetes(100);Bacteroidia(100);Bacteroidales(100);S24-7(100);S24-7_unclassified(100);
Otu00285	1113	Bacteria(100);Firmicutes(100);Clostridia(100);Clostridiales(100);Ruminococcaceae(100);Incertae_Sedis(54);
Otu00286	1109	Bacteria(100);Bacteroidetes(100);Bacteroidia(100);Bacteroidales(100);Porphyromonadaceae(100);Dysgonomonas(100);
Otu00287	1106	Bacteria(100);Firmicutes(100);Bacilli(100);Bacillales(75);Staphylococcaceae(70);Staphylococcaceae_unclassified(66);
Otu00288	1088	Bacteria(100);Firmicutes(100);Clostridia(94);Clostridiales(94);Peptostreptococcaceae(86);Incertae_Sedis(81);
Otu00289	1085	Bacteria(100);Firmicutes(100);Clostridia(100);Clostridiales(100);Clostridiaceae_1(100);Clostridiaceae_1_unclassified(93);
Otu00290	1081	Bacteria(100);Bacteroidetes(100);Bacteroidia(100);Bacteroidales(100);Rikenellaceae(100);Alistipes(100);
Otu00291	1072	Bacteria(100);Bacteroidetes(100);Bacteroidia(100);Bacteroidales(100);Prevotellaceae(100);Prevotella(100);
Otu00292	1053	Bacteria(100);Firmicutes(100);Bacilli(100);Lactobacillales(100);Lactobacillaceae(100);Lactobacillus(100);
Otu00293	1052	Bacteria(100);Tenericutes(100);Mollicutes(100);Mycoplasmatales(100);Mycoplasmataceae(100);Mycoplasmataceae_unclassified(100);
Otu00294	1051	Bacteria(100);Proteobacteria(100);Gammaproteobacteria(100);Enterobacteriales(100);Enterobacteriaceae(100);Enterobacteriaceae_unclassified(99);
Otu00295	1049	Bacteria(100);Firmicutes(100);Negativicutes(100);Selenomonadales(100);Veillonellaceae(100);Veillonella(100);
Otu00296	1037	Bacteria(100);Proteobacteria(100);Epsilonproteobacteria(100);Campylobacterales(100);Helicobacteraceae(100);Rs-M59_termite_group(100);
Otu00297	1036	Bacteria(100);Firmicutes(100);Clostridia(100);Clostridiales(100);Lachnospiraceae(100);Dorea(100);
Otu00298	1035	Bacteria(100);Bacteroidetes(100);Bacteroidia(100);Bacteroidales(100);Prevotellaceae(100);Prevotella(100);
Otu00299	1035	Bacteria(100);Spirochaetae(100);Spirochaetes(100);Spirochaetales(100);Spirochaetaceae(100);Treponema(100);
Otu00300	1031	Bacteria(100);Firmicutes(100);Clostridia(100);Clostridiales(100);Lachnospiraceae(100);Lachnospiraceae_unclassified(100);
Otu00301	1025	Bacteria(100);Proteobacteria(100);Gammaproteobacteria(100);Enterobacteriales(100);Enterobacteriaceae(100);Enterobacteriaceae_unclassified(99);
Otu00302	1020	Bacteria(100);Proteobacteria(100);Gammaproteobacteria(100);Enterobacteriales(100);Enterobacteriaceae(100);Enterobacteriaceae_unclassified(98);
Otu00303	1017	Bacteria(100);Verrucomicrobia(100);Opitutae(100);Opitutales(100);Opitutaceae(100);Diplosphaera(63);
Otu00304	1012	Bacteria(100);Firmicutes(100);Clostridia(100);Clostridiales(100);Ruminococcaceae(100);Ruminococcaceae_unclassified(100);
Otu00305	1006	Bacteria(100);Tenericutes(100);Mollicutes(100);RF9(100);RF9_unclassified(100);RF9_unclassified(100);
Otu00306	997	Bacteria(100);Spirochaetae(100);Spirochaetes(100);Spirochaetales(100);Spirochaetaceae(100);Treponema(100);
Otu00307	992	Bacteria(100);Proteobacteria(100);Gammaproteobacteria(100);Enterobacteriales(100);Enterobacteriaceae(100);Enterobacteriaceae_unclassified(100);
Otu00308	989	Bacteria(100);Verrucomicrobia(100);Opitutae(100);vadinHA64(100);vadinHA64_unclassified(100);vadinHA64_unclassified(100);
Otu00309	989	Bacteria(100);Firmicutes(100);Clostridia(100);Clostridiales(100);Clostridiaceae_1(100);Clostridiaceae_1_unclassified(98);
Otu00310	981	Bacteria(100);Verrucomicrobia(100);Opitutae(100);Opitutae_unclassified(100);Opitutae_unclassified(100);Opitutae_unclassified(100);
Otu00311	980	Bacteria(100);Bacteroidetes(100);Bacteroidia(100);Bacteroidales(100);S24-7(100);S24-7_unclassified(100);
Otu00312	980	Bacteria(100);Proteobacteria(100);Gammaproteobacteria(100);Vibrionales(100);Vibrionaceae(100);Vibrio(99);
Otu00313	973	Bacteria(100);Actinobacteria(100);Actinobacteria(100);Propionibacteriales(100);Propionibacteriaceae(100);Propionibacterium(100);
Otu00314	972	Bacteria(100);Firmicutes(100);Clostridia(100);Clostridiales(100);Peptostreptococcaceae(82);Incertae_Sedis(80);
Otu00315	970	Bacteria(100);Synergistetes(100);Synergistia(100);Synergistales(100);Synergistaceae(100);Synergistaceae_unclassified(100);
Otu00316	961	Bacteria(100);Firmicutes(100);Clostridia(100);Clostridiales(100);vadinBB60(100);vadinBB60_unclassified(100);
Otu00317	959	Bacteria(100);Firmicutes(100);Clostridia(100);Clostridiales(100);Ruminococcaceae(100);Ruminococcaceae_unclassified(100);
Otu00318	951	Bacteria(100);Bacteroidetes(100);Bacteroidia(100);Bacteroidales(100);Prevotellaceae(100);Prevotella(100);
Otu00319	946	Bacteria(100);Firmicutes(100);Bacilli(100);Bacillales(68);Staphylococcaceae(55);Staphylococcaceae_unclassified(55);
Otu00320	946	Bacteria(100);Firmicutes(100);Clostridia(100);Clostridiales(100);Ruminococcaceae(100);Faecalibacterium(100);
Otu00321	944	Bacteria(100);Firmicutes(100);Clostridia(100);Clostridiales(100);Lachnospiraceae(100);Marvinbryantia(98);
Otu00322	940	Bacteria(100);Firmicutes(100);Clostridia(100);Clostridiales(100);Family_XI(100);Anaerococcus(100);
Otu00323	936	Bacteria(100);Firmicutes(100);Clostridia(100);Clostridiales(100);Clostridiaceae_1(100);Clostridium_sensu_stricto_1(99);
Otu00324	925	Bacteria(100);Firmicutes(100);Clostridia(99);Clostridiales(99);Clostridiales_unclassified(99);Clostridiales_unclassified(99);
Otu00325	917	Bacteria(100);Firmicutes(100);Clostridia(100);Clostridiales(100);Lachnospiraceae(100);Lachnospiraceae_unclassified(100);
Otu00326	915	Bacteria(100);Proteobacteria(100);Deltaproteobacteria(100);Desulfovibrionales(100);Desulfovibrionaceae(100);Desulfovibrio(100);
Otu00327	911	Bacteria(100);Bacteroidetes(100);Bacteroidia(100);Bacteroidales(100);Porphyromonadaceae(100);Odoribacter(100);
Otu00328	903	Bacteria(100);Spirochaetae(100);Spirochaetes(100);Spirochaetales(100);Spirochaetaceae(100);Treponema(100);
Otu00329	903	Bacteria(100);Firmicutes(100);Clostridia(100);Clostridiales(100);Ruminococcaceae(100);Ruminococcaceae_unclassified(100);
Otu00330	897	Bacteria(100);Bacteroidetes(100);Bacteroidia(100);Bacteroidales(100);S24-7(100);S24-7_unclassified(100);
Otu00331	894	Bacteria(100);Bacteroidetes(100);Bacteroidia(100);Bacteroidales(100);S24-7(100);S24-7_unclassified(100);
Otu00332	877	Bacteria(100);Spirochaetae(100);Spirochaetes(100);Spirochaetales(100);Spirochaetaceae(100);Spirochaetaceae_unclassified(100);
Otu00333	873	Bacteria(100);Firmicutes(100);Clostridia(100);Clostridiales(100);Family_XI(100);Anaerococcus(100);
Otu00334	866	Bacteria(100);Firmicutes(100);Clostridia(100);Clostridiales(100);Lachnospiraceae(100);Blautia(99);
Otu00335	865	Bacteria(100);Bacteroidetes(100);Bacteroidia(100);Bacteroidales(100);Rikenellaceae(100);Rikenellaceae_unclassified(100);
Otu00336	856	Bacteria(100);Cyanobacteria(100);Melainabacteria(100);Gastranaerophilales(100);Gastranaerophilales_unclassified(100);Gastranaerophilales_unclassified(100);
Otu00337	854	Bacteria(100);Bacteroidetes(100);Bacteroidia(100);Bacteroidales(100);Bacteroidaceae(100);Bacteroides(100);
Otu00338	845	Bacteria(100);Firmicutes(100);Negativicutes(100);Selenomonadales(100);Veillonellaceae(100);Veillonella(100);
Otu00339	843	Bacteria(100);Verrucomicrobia(100);Opitutae(100);vadinHA64(100);vadinHA64_unclassified(100);vadinHA64_unclassified(100);
Otu00340	841	Bacteria(100);Firmicutes(100);Bacilli(100);Bacilli_unclassified(88);Bacilli_unclassified(88);Bacilli_unclassified(88);
Otu00341	840	Bacteria(100);Bacteroidetes(100);Bacteroidia(100);Bacteroidales(100);Rikenellaceae(100);RC9_gut_group(100);
Otu00342	840	Bacteria(100);Bacteroidetes(100);Bacteroidia(100);Bacteroidales(100);S24-7(100);S24-7_unclassified(100);
Otu00343	839	Bacteria(100);Bacteria_unclassified(100);Bacteria_unclassified(100);Bacteria_unclassified(100);Bacteria_unclassified(100);Bacteria_unclassified(100);
Otu00344	833	Bacteria(100);Firmicutes(100);Clostridia(100);Clostridiales(100);Lachnospiraceae(100);Lachnospiraceae_unclassified(100);
Otu00345	833	Bacteria(100);Spirochaetae(100);Spirochaetes(100);Spirochaetales(100);Spirochaetaceae(100);Treponema(100);
Otu00346	830	Bacteria(100);Proteobacteria(100);Alphaproteobacteria(100);Rhodobacterales(100);Rhodobacteraceae(100);Rhodobacteraceae_unclassified(100);
Otu00347	828	Bacteria(100);Firmicutes(100);Clostridia(100);Clostridiales(100);vadinBB60(100);vadinBB60_unclassified(100);
Otu00348	819	Bacteria(100);Chloroflexi(100);MSB-5B2(100);MSB-5B2_unclassified(100);MSB-5B2_unclassified(100);MSB-5B2_unclassified(100);
Otu00349	809	Bacteria(100);Spirochaetae(100);Spirochaetes(100);Spirochaetales(100);Spirochaetaceae(100);Spirochaetaceae_unclassified(99);
Otu00350	803	Bacteria(100);Bacteroidetes(100);Bacteroidia(100);Bacteroidales(100);S24-7(100);S24-7_unclassified(100);
Otu00351	794	Bacteria(100);Firmicutes(100);Bacilli(100);Lactobacillales(100);Lactobacillales_unclassified(100);Lactobacillales_unclassified(100);
Otu00352	794	Bacteria(100);Actinobacteria(100);Actinobacteria(100);Propionibacteriales(100);Propionibacteriaceae(100);Propionibacterium(100);
Otu00353	792	Bacteria(100);Bacteroidetes(100);Bacteroidia(100);Bacteroidales(100);S24-7(100);S24-7_unclassified(100);
Otu00354	785	Bacteria(100);Firmicutes(100);Bacilli(100);Lactobacillales(81);Lactobacillales_unclassified(81);Lactobacillales_unclassified(81);
Otu00355	783	Bacteria(100);Firmicutes(100);Clostridia(100);Clostridiales(100);Lachnospiraceae(100);Roseburia(89);
Otu00356	783	Bacteria(100);Proteobacteria(100);Betaproteobacteria(100);Burkholderiales(100);Burkholderiaceae(100);Burkholderia(100);
Otu00357	777	Bacteria(100);Tenericutes(100);Mollicutes(100);Anaeroplasmatales(100);Anaeroplasmataceae(100);Anaeroplasma(100);
Otu00358	750	Bacteria(100);Firmicutes(100);Clostridia(100);Clostridiales(100);Lachnospiraceae(100);Incertae_Sedis(98);
Otu00359	744	Bacteria(100);Firmicutes(100);Clostridia(100);Clostridiales(100);Ruminococcaceae(100);Ruminococcaceae_unclassified(100);
Otu00360	738	Bacteria(100);Proteobacteria(100);Gammaproteobacteria(100);Gammaproteobacteria_unclassified(96);Gammaproteobacteria_unclassified(96);Gammaproteobacteria_unclassified(96);
Otu00361	737	Bacteria(100);Spirochaetae(100);Spirochaetes(100);Spirochaetales(100);Spirochaetaceae(100);Treponema(100);
Otu00362	737	Bacteria(100);Bacteroidetes(100);Bacteroidia(100);Bacteroidales(100);Porphyromonadaceae(100);Odoribacter(100);
Otu00363	736	Bacteria(100);Firmicutes(100);Bacilli(100);Bacilli_unclassified(70);Bacilli_unclassified(70);Bacilli_unclassified(70);
Otu00364	734	Bacteria(100);Firmicutes(100);Clostridia(68);Clostridiales(68);Peptostreptococcaceae(67);Peptostreptococcaceae_unclassified(67);
Otu00365	732	Bacteria(100);Chloroflexi(100);Anaerolineae(100);Anaerolineales(100);Anaerolineaceae(100);Anaerolineaceae_unclassified(100);
Otu00366	722	Bacteria(100);Firmicutes(100);Bacilli(100);Bacilli_unclassified(54);Bacilli_unclassified(54);Bacilli_unclassified(54);
Otu00367	718	Bacteria(100);Bacteria_unclassified(100);Bacteria_unclassified(100);Bacteria_unclassified(100);Bacteria_unclassified(100);Bacteria_unclassified(100);
Otu00368	714	Bacteria(100);Proteobacteria(100);Alphaproteobacteria(100);Sphingomonadales(100);Sphingomonadaceae(88);Sphingomonas(88);
Otu00369	701	Bacteria(100);Proteobacteria(100);Gammaproteobacteria(100);Gammaproteobacteria_unclassified(74);Gammaproteobacteria_unclassified(74);Gammaproteobacteria_unclassified(74);
Otu00370	696	Bacteria(100);Bacteroidetes(100);Bacteroidia(100);Bacteroidales(100);Prevotellaceae(100);Prevotella(100);
Otu00371	692	Bacteria(100);Actinobacteria(99);Actinobacteria_unclassified(97);Actinobacteria_unclassified(97);Actinobacteria_unclassified(97);Actinobacteria_unclassified(97);
Otu00372	692	Bacteria(100);Firmicutes(100);Bacilli(100);Bacilli_unclassified(97);Bacilli_unclassified(97);Bacilli_unclassified(97);
Otu00373	689	Bacteria(100);Firmicutes(100);Clostridia(100);Clostridiales(100);vadinBB60(100);vadinBB60_unclassified(100);
Otu00374	681	Bacteria(100);Synergistetes(100);Synergistia(100);Synergistales(100);Synergistaceae(100);Synergistaceae_unclassified(100);
Otu00375	680	Bacteria(100);Proteobacteria(100);Gammaproteobacteria(100);Enterobacteriales(100);Enterobacteriaceae(100);Enterobacteriaceae_unclassified(66);
Otu00376	680	Bacteria(100);Firmicutes(100);Clostridia(100);Clostridiales(100);Ruminococcaceae(100);Ruminococcaceae_unclassified(100);
Otu00377	679	Bacteria(100);Proteobacteria(100);Gammaproteobacteria(100);Enterobacteriales(100);Enterobacteriaceae(100);Enterobacteriaceae_unclassified(90);
Otu00378	675	Bacteria(100);Proteobacteria(100);Gammaproteobacteria(100);Enterobacteriales(100);Enterobacteriaceae(100);Escherichia-Shigella(55);
Otu00379	674	Bacteria(100);Proteobacteria(100);Gammaproteobacteria(100);Enterobacteriales(100);Enterobacteriaceae(100);Trabulsiella(100);
Otu00380	674	Bacteria(100);Firmicutes(100);Clostridia(100);Clostridiales(100);Ruminococcaceae(100);Anaerotruncus(100);
Otu00381	671	Bacteria(100);Firmicutes(100);Bacilli(64);Lactobacillales(60);Lactobacillales_unclassified(60);Lactobacillales_unclassified(60);
Otu00382	669	Bacteria(100);Firmicutes(100);Bacilli(100);Lactobacillales(100);Streptococcaceae(100);Streptococcus(100);
Otu00383	668	Bacteria(100);Spirochaetae(100);Spirochaetes(100);Spirochaetales(100);Spirochaetaceae(100);Treponema(100);
Otu00384	668	Bacteria(100);Firmicutes(100);Clostridia(100);Clostridiales(100);Lachnospiraceae(100);Blautia(99);
Otu00385	667	Bacteria(100);Firmicutes(100);Clostridia(100);Clostridiales(100);Clostridiaceae_1(100);Clostridiaceae_1_unclassified(100);
Otu00386	666	Bacteria(100);Firmicutes(89);Bacilli(89);Lactobacillales(78);Lactobacillales_unclassified(66);Lactobacillales_unclassified(66);
Otu00387	664	Bacteria(100);Bacteroidetes(100);Bacteroidia(100);Bacteroidales(100);S24-7(100);S24-7_unclassified(100);
Otu00388	662	Bacteria(100);Proteobacteria(100);Betaproteobacteria(100);Rhodocyclales(100);Rhodocyclaceae(100);Propionivibrio(100);
Otu00389	657	Bacteria(100);Bacteroidetes(100);Bacteroidia(100);Bacteroidales(100);Rikenellaceae(100);RC9_gut_group(100);
Otu00390	655	Bacteria(100);Firmicutes(100);Clostridia(100);Clostridiales(100);Ruminococcaceae(100);Oscillibacter(100);
Otu00391	654	Bacteria(100);Bacteroidetes(100);Bacteroidia(100);Bacteroidales(100);S24-7(100);S24-7_unclassified(100);
Otu00392	650	Bacteria(100);Firmicutes(100);Clostridia(100);Clostridiales(100);Ruminococcaceae(100);Ruminococcaceae_unclassified(100);
Otu00393	645	Bacteria(100);Spirochaetae(100);Spirochaetes(100);Spirochaetales(100);Spirochaetaceae(100);Treponema(100);
Otu00394	644	Bacteria(100);Firmicutes(98);Clostridia(98);Clostridia_unclassified(89);Clostridia_unclassified(89);Clostridia_unclassified(89);
Otu00395	638	Bacteria(100);Proteobacteria(100);Betaproteobacteria(100);Burkholderiales(100);Comamonadaceae(100);Aquabacterium(98);
Otu00396	637	Bacteria(100);Proteobacteria(100);Deltaproteobacteria(100);Desulfovibrionales(100);Desulfovibrionaceae(100);Bilophila(100);
Otu00397	635	Bacteria(100);Bacteroidetes(100);Bacteroidia(100);Bacteroidales(100);Rikenellaceae(100);BCf9-17_termite_group(100);
Otu00398	632	Bacteria(100);Proteobacteria(100);Alphaproteobacteria(100);Kordiimonadales(100);Kordiimonadaceae(100);Kordiimonas(100);
Otu00399	630	Bacteria(100);Proteobacteria(100);Betaproteobacteria(100);Betaproteobacteria_unclassified(100);Betaproteobacteria_unclassified(100);Betaproteobacteria_unclassified(100);
Otu00400	627	Bacteria(100);Bacteroidetes(100);Cytophagia(100);Cytophagales(100);Cytophagaceae(100);Pseudarcicella(100);
Otu00401	623	Bacteria(100);Firmicutes(100);Bacilli(100);Bacilli_unclassified(96);Bacilli_unclassified(96);Bacilli_unclassified(96);
Otu00402	620	Bacteria(100);Firmicutes(100);Bacilli(100);Lactobacillales(100);Lactobacillaceae(100);Lactobacillus(100);
Otu00403	614	Bacteria(100);Spirochaetae(100);Spirochaetes(100);Spirochaetales(100);Spirochaetaceae(100);Treponema(100);
Otu00404	613	Bacteria(100);Firmicutes(100);Clostridia(100);Clostridiales(100);Clostridiaceae_1(100);Clostridium_sensu_stricto_1(84);
Otu00405	605	Bacteria(100);Firmicutes(100);Clostridia(100);Clostridiales(100);Family_XIII(100);Family_XIII_unclassified(100);
Otu00406	604	Bacteria(100);Firmicutes(100);Clostridia(100);Clostridiales(100);Ruminococcaceae(100);Incertae_Sedis(100);
Otu00407	603	Bacteria(100);Firmicutes(100);Bacilli(100);Bacilli_unclassified(73);Bacilli_unclassified(73);Bacilli_unclassified(73);
Otu00408	602	Bacteria(100);Bacteroidetes(100);Bacteroidia(100);Bacteroidales(100);Porphyromonadaceae(100);Porphyromonadaceae_unclassified(100);
Otu00409	600	Bacteria(100);Planctomycetes(100);Phycisphaerae(100);MSBL9(96);MSBL9_unclassified(96);MSBL9_unclassified(96);
Otu00410	595	Bacteria(100);Proteobacteria(100);Deltaproteobacteria(100);Desulfovibrionales(100);Desulfovibrionaceae(99);Desulfovibrio(99);
Otu00411	595	Bacteria(100);Firmicutes(100);Bacilli(100);Lactobacillales(87);Lactobacillales_unclassified(85);Lactobacillales_unclassified(85);
Otu00412	592	Bacteria(100);Bacteroidetes(100);Bacteroidia(100);Bacteroidales(100);S24-7(100);S24-7_unclassified(100);
Otu00413	592	Bacteria(100);Firmicutes(100);Clostridia(100);Clostridiales(100);Clostridiaceae_1(100);Clostridiaceae_1_unclassified(98);
Otu00414	591	Bacteria(100);Firmicutes(100);Bacilli(100);Lactobacillales(97);Lactobacillales_unclassified(75);Lactobacillales_unclassified(75);
Otu00415	591	Bacteria(100);Firmicutes(100);Clostridia(100);Clostridiales(100);Family_XIII(100);Incertae_Sedis(100);
Otu00416	591	Bacteria(100);Firmicutes(100);Clostridia(100);Clostridiales(100);Ruminococcaceae(100);Ruminococcaceae_unclassified(100);
Otu00417	587	Bacteria(100);Firmicutes(100);Clostridia(100);Clostridiales(100);Lachnospiraceae(100);Lachnospiraceae_unclassified(100);
Otu00418	580	Bacteria(100);Firmicutes(100);Clostridia(100);Clostridiales(100);Lachnospiraceae(100);Lachnospiraceae_unclassified(100);
Otu00419	579	Bacteria(100);Firmicutes(100);Clostridia(100);Clostridiales(100);Lachnospiraceae(100);Lachnospiraceae_unclassified(99);
Otu00420	579	Bacteria(100);Firmicutes(100);Clostridia(100);Clostridiales(100);Ruminococcaceae(100);Ruminococcus(100);
Otu00421	578	Bacteria(100);Firmicutes(100);Clostridia(100);Clostridiales(100);Ruminococcaceae(100);Incertae_Sedis(99);
Otu00422	577	Bacteria(100);Firmicutes(100);Clostridia(100);Clostridiales(100);Ruminococcaceae(100);Ruminococcaceae_unclassified(100);
Otu00423	569	Bacteria(100);Firmicutes(100);Clostridia(100);Clostridiales(100);Peptococcaceae(100);Peptococcus(100);
Otu00424	563	Bacteria(100);Proteobacteria(100);Deltaproteobacteria(100);Desulfovibrionales(100);Desulfovibrionaceae(100);Desulfovibrio(100);
Otu00425	557	Bacteria(100);Firmicutes(100);Clostridia(96);Clostridiales(96);Clostridiales_unclassified(90);Clostridiales_unclassified(90);
Otu00426	556	Bacteria(100);Actinobacteria(100);Actinobacteria(100);Micrococcales(100);Microbacteriaceae(100);Candidatus_Rhodoluna(86);
Otu00427	549	Bacteria(100);Firmicutes(100);Clostridia(100);Clostridiales(100);Lachnospiraceae(100);Roseburia(100);
Otu00428	549	Bacteria(100);Actinobacteria(100);Actinobacteria(100);Micrococcales(100);Micrococcales_unclassified(100);Micrococcales_unclassified(100);
Otu00429	547	Bacteria(100);Bacteroidetes(100);Bacteroidia(100);Bacteroidales(100);S24-7(100);S24-7_unclassified(100);
Otu00430	546	Bacteria(100);Firmicutes(100);Clostridia(100);Clostridiales(100);vadinBB60(100);vadinBB60_unclassified(100);
Otu00431	543	Bacteria(100);Actinobacteria(100);Coriobacteriia(100);Coriobacteriales(100);Coriobacteriaceae(100);Coriobacteriaceae_unclassified(100);
Otu00432	542	Bacteria(100);Proteobacteria(100);Gammaproteobacteria(100);Alteromonadales(100);Alteromonadaceae(100);Pseudoteredinibacter(100);
Otu00433	542	Bacteria(100);Firmicutes(100);Clostridia(100);Clostridiales(100);Lachnospiraceae(100);Lachnospiraceae_unclassified(100);
Otu00434	541	Bacteria(100);Proteobacteria(100);Betaproteobacteria(100);Neisseriales(100);Neisseriaceae(100);Neisseria(100);
Otu00435	540	Bacteria(100);Tenericutes(100);Mollicutes(100);RF9(100);RF9_unclassified(100);RF9_unclassified(100);
Otu00436	536	Bacteria(100);Firmicutes(100);Clostridia(100);Clostridiales(100);Lachnospiraceae(100);Lachnospiraceae_unclassified(100);
Otu00437	536	Bacteria(100);Bacteroidetes(100);Flavobacteriia(100);Flavobacteriales(100);Blattabacteriaceae(100);Candidatus_Sulcia(100);
Otu00438	536	Bacteria(100);Proteobacteria(94);Gammaproteobacteria(94);Gammaproteobacteria_unclassified(73);Gammaproteobacteria_unclassified(73);Gammaproteobacteria_unclassified(73);
Otu00439	536	Bacteria(100);Firmicutes(100);Clostridia(99);Clostridiales(99);Clostridiaceae_1(99);Clostridiaceae_1_unclassified(99);
Otu00440	532	Bacteria(100);Proteobacteria(100);Deltaproteobacteria(100);Desulfuromonadales(100);Desulfuromonadales_unclassified(99);Desulfuromonadales_unclassified(99);
Otu00441	532	Bacteria(100);Firmicutes(100);Clostridia(100);Clostridiales(100);Ruminococcaceae(100);Oscillibacter(62);
Otu00442	529	Bacteria(100);Firmicutes(100);Clostridia(100);Clostridiales(100);Ruminococcaceae(100);Ruminococcaceae_unclassified(100);
Otu00443	527	Bacteria(100);Fibrobacteres(100);Fibrobacteria(100);Fibrobacterales(100);Fibrobacteraceae(100);Fibrobacter(100);
Otu00444	521	Bacteria(100);Bacteroidetes(100);Bacteroidia(100);Bacteroidales(100);Bacteroidaceae(100);Bacteroides(100);
Otu00445	520	Bacteria(100);Firmicutes(100);Bacilli(100);Bacilli_unclassified(80);Bacilli_unclassified(80);Bacilli_unclassified(80);
Otu00446	513	Bacteria(100);Proteobacteria(100);Betaproteobacteria(100);Burkholderiales(100);Alcaligenaceae(100);Sutterella(100);
Otu00447	506	Bacteria(100);Firmicutes(100);Clostridia(100);Clostridiales(100);Lachnospiraceae(100);Lachnospiraceae_unclassified(100);
Otu00448	500	Bacteria(100);Firmicutes(100);Clostridia(100);Clostridiales(100);Ruminococcaceae(100);Ruminococcaceae_unclassified(100);
Otu00449	490	Bacteria(100);Proteobacteria(100);Alphaproteobacteria(100);Rhodobacterales(89);Rhodobacteraceae(89);Rhodobacteraceae_unclassified(89);
Otu00450	490	Bacteria(100);Proteobacteria(100);Alphaproteobacteria(100);Rhizobiales(100);Rhizobiales_unclassified(100);Rhizobiales_unclassified(100);
Otu00451	489	Bacteria(100);Bacteroidetes(100);Bacteroidia(100);Bacteroidales(100);M2PB4-65_termite_group(100);M2PB4-65_termite_group_unclassified(100);
Otu00452	488	Bacteria(100);Firmicutes(100);Clostridia(100);Clostridiales(100);Lachnospiraceae(100);Lachnospiraceae_unclassified(85);
Otu00453	487	Bacteria(100);Spirochaetae(100);Spirochaetes(100);Spirochaetales(100);Spirochaetaceae(100);Treponema(100);
Otu00454	486	Bacteria(100);Firmicutes(100);Negativicutes(100);Selenomonadales(100);Veillonellaceae(100);Anaerovibrio(100);
Otu00455	486	Bacteria(100);Proteobacteria(100);Betaproteobacteria(100);Burkholderiales(100);Comamonadaceae(100);Comamonadaceae_unclassified(100);
Otu00456	484	Bacteria(100);Lentisphaerae(100);Lentisphaeria(100);Victivallales(100);Victivallaceae(100);Victivallis(100);
Otu00457	483	Bacteria(100);Firmicutes(100);Clostridia(100);Clostridiales(100);Lachnospiraceae(100);Lachnospiraceae_unclassified(100);
Otu00458	482	Bacteria(100);Bacteroidetes(100);Bacteroidia(100);Bacteroidales(100);Bacteroidales_unclassified(100);Bacteroidales_unclassified(100);
Otu00459	482	Bacteria(100);Firmicutes(100);Clostridia(100);Clostridiales(100);Ruminococcaceae(100);Ruminococcaceae_unclassified(100);
Otu00460	481	Bacteria(100);Spirochaetae(100);Spirochaetes(100);Spirochaetales(100);Spirochaetaceae(100);Treponema(100);
Otu00461	478	Bacteria(100);Firmicutes(100);Bacilli(100);Bacillales(93);Staphylococcaceae(70);Staphylococcus(61);
Otu00462	474	Bacteria(100);Proteobacteria(100);Alphaproteobacteria(100);Alphaproteobacteria_unclassified(99);Alphaproteobacteria_unclassified(99);Alphaproteobacteria_unclassified(99);
Otu00463	474	Bacteria(100);Bacteria_unclassified(100);Bacteria_unclassified(100);Bacteria_unclassified(100);Bacteria_unclassified(100);Bacteria_unclassified(100);
Otu00464	473	Bacteria(100);Elusimicrobia(100);Elusimicrobia(100);Lineage_I_(Endomicrobia)(100);Lineage_I_(Endomicrobia)_unclassified(100);Lineage_I_(Endomicrobia)_unclassified(100);
Otu00465	472	Bacteria(100);Spirochaetae(100);Spirochaetes(100);Spirochaetales(100);Spirochaetaceae(100);Treponema(100);
Otu00466	472	Bacteria(100);Firmicutes(100);Clostridia(100);Clostridiales(100);Lachnospiraceae(100);Lachnospiraceae_unclassified(100);
Otu00467	471	Bacteria(100);Firmicutes(100);Clostridia(100);Clostridiales(100);Lachnospiraceae(100);Lachnospiraceae_unclassified(100);
Otu00468	467	Bacteria(100);Firmicutes(100);Clostridia(100);Clostridiales(100);Lachnospiraceae(100);Incertae_Sedis(94);
Otu00469	465	Bacteria(100);Firmicutes(100);Clostridia(100);Clostridiales(100);Lachnospiraceae(100);Coprococcus(100);
Otu00470	464	Bacteria(100);Firmicutes(100);Clostridia(100);Clostridiales(100);Clostridiaceae_1(100);Clostridiaceae_1_unclassified(57);
Otu00471	462	Bacteria(100);Proteobacteria(100);Proteobacteria_unclassified(100);Proteobacteria_unclassified(100);Proteobacteria_unclassified(100);Proteobacteria_unclassified(100);
Otu00472	459	Bacteria(100);Firmicutes(100);Clostridia(100);Clostridiales(100);vadinBB60(100);vadinBB60_unclassified(100);
Otu00473	458	Bacteria(100);Firmicutes(100);Clostridia(100);Clostridiales(100);Clostridiales_unclassified(100);Clostridiales_unclassified(100);
Otu00474	457	Bacteria(100);Firmicutes(100);Clostridia(100);Clostridiales(100);Peptostreptococcaceae(83);Incertae_Sedis(69);
Otu00475	453	Bacteria(100);Firmicutes(100);Clostridia(100);Clostridiales(100);Ruminococcaceae(100);Ruminococcaceae_unclassified(100);
Otu00476	451	Bacteria(100);Firmicutes(100);Negativicutes(100);Selenomonadales(100);Veillonellaceae(100);Negativicoccus(100);
Otu00477	450	Bacteria(100);Proteobacteria(100);Betaproteobacteria(100);Burkholderiales(100);Comamonadaceae(100);Comamonadaceae_unclassified(66);
Otu00478	444	Bacteria(100);Proteobacteria(100);Gammaproteobacteria(100);Enterobacteriales(100);Enterobacteriaceae(100);Enterobacteriaceae_unclassified(74);
Otu00479	444	Bacteria(100);Firmicutes(100);Clostridia(100);Clostridiales(100);Lachnospiraceae(100);Cellulosilyticum(99);
Otu00480	444	Bacteria(100);Tenericutes(100);Mollicutes(100);RF9(100);RF9_unclassified(100);RF9_unclassified(100);
Otu00481	443	Bacteria(100);Spirochaetae(100);Spirochaetes(100);Spirochaetales(100);Spirochaetaceae(100);Treponema(100);
Otu00482	442	Bacteria(100);Firmicutes(100);Clostridia(100);Clostridiales(100);Clostridiaceae_1(100);Clostridiaceae_1_unclassified(100);
Otu00483	440	Bacteria(100);Firmicutes(100);Clostridia(100);Clostridiales(100);Peptostreptococcaceae(100);Incertae_Sedis(99);
Otu00484	440	Bacteria(100);Firmicutes(100);Clostridia(100);Clostridiales(100);Clostridiaceae_1(100);Clostridiaceae_1_unclassified(100);
Otu00485	437	Bacteria(100);Firmicutes(100);Clostridia(100);Clostridiales(100);Ruminococcaceae(100);Ruminococcaceae_unclassified(100);
Otu00486	437	Bacteria(100);Firmicutes(100);Clostridia(100);Clostridiales(100);Ruminococcaceae(100);Ruminococcaceae_unclassified(100);
Otu00487	435	Bacteria(100);Tenericutes(100);Mollicutes(100);RF9(100);RF9_unclassified(100);RF9_unclassified(100);
Otu00488	432	Bacteria(100);Firmicutes(100);Firmicutes_unclassified(90);Firmicutes_unclassified(90);Firmicutes_unclassified(90);Firmicutes_unclassified(90);
Otu00489	430	Bacteria(100);Bacteroidetes(100);Sphingobacteriia(100);Sphingobacteriales(100);Chitinophagaceae(100);Hydrotalea(100);
Otu00490	430	Bacteria(100);Firmicutes(100);Bacilli(100);Lactobacillales(100);Enterococcaceae(99);Enterococcaceae_unclassified(99);
Otu00491	429	Bacteria(100);Firmicutes(100);Clostridia(100);Clostridiales(100);Lachnospiraceae(100);Lachnospiraceae_unclassified(99);
Otu00492	429	Bacteria(100);Firmicutes(100);Clostridia(100);Clostridiales(100);Clostridiales_unclassified(100);Clostridiales_unclassified(100);
Otu00493	428	Bacteria(100);Planctomycetes(100);Planctomycetacia(100);Planctomycetales(100);Planctomycetaceae(100);Planctomycetaceae_unclassified(100);
Otu00494	425	Bacteria(100);Firmicutes(98);Clostridia(98);Clostridiales(98);Clostridiales_unclassified(91);Clostridiales_unclassified(91);
Otu00495	423	Bacteria(100);Firmicutes(100);Clostridia(100);Clostridiales(100);Ruminococcaceae(100);Ruminococcaceae_unclassified(100);
Otu00496	422	Bacteria(100);Bacteroidetes(100);Bacteroidia(100);Bacteroidales(100);Bacteroidaceae(100);Bacteroides(100);
Otu00497	422	Bacteria(100);Firmicutes(100);Clostridia(100);Clostridiales(100);Lachnospiraceae(100);Lachnospiraceae_unclassified(100);
Otu00498	421	Bacteria(100);Firmicutes(100);Clostridia(100);Clostridiales(100);Lachnospiraceae(100);Blautia(100);
Otu00499	420	Bacteria(100);Proteobacteria(100);Gammaproteobacteria(100);Enterobacteriales(99);Enterobacteriaceae(99);Enterobacteriaceae_unclassified(89);
Otu00500	419	Bacteria(100);SHA-109(100);SHA-109_unclassified(100);SHA-109_unclassified(100);SHA-109_unclassified(100);SHA-109_unclassified(100);
Otu00501	418	Bacteria(100);Tenericutes(100);Mollicutes(100);RF9(100);RF9_unclassified(100);RF9_unclassified(100);
Otu00502	417	Bacteria(100);Firmicutes(100);Clostridia(100);Clostridiales(100);vadinBB60(100);vadinBB60_unclassified(100);
Otu00503	411	Bacteria(100);Firmicutes(100);Clostridia(100);Clostridiales(100);Lachnospiraceae(100);Lachnospiraceae_unclassified(100);
Otu00504	410	Bacteria(100);Firmicutes(100);Firmicutes_unclassified(95);Firmicutes_unclassified(95);Firmicutes_unclassified(95);Firmicutes_unclassified(95);
Otu00505	406	Bacteria(100);Proteobacteria(100);Gammaproteobacteria(100);Pseudomonadales(100);Moraxellaceae(100);Acinetobacter(100);
Otu00506	404	Bacteria(100);Firmicutes(100);Bacilli(100);Bacilli_unclassified(87);Bacilli_unclassified(87);Bacilli_unclassified(87);
Otu00507	402	Bacteria(100);Proteobacteria(100);Alphaproteobacteria(100);Rhizobiales(97);Phyllobacteriaceae(97);Pseudahrensia(97);
Otu00508	401	Bacteria(100);Firmicutes(100);Clostridia(100);Clostridiales(100);Lachnospiraceae(100);Blautia(100);
Otu00509	399	Bacteria(100);Proteobacteria(100);Alphaproteobacteria(100);Alphaproteobacteria_unclassified(100);Alphaproteobacteria_unclassified(100);Alphaproteobacteria_unclassified(100);
Otu00510	399	Bacteria(100);Proteobacteria(100);Alphaproteobacteria(99);Alphaproteobacteria_unclassified(99);Alphaproteobacteria_unclassified(99);Alphaproteobacteria_unclassified(99);
Otu00511	393	Bacteria(100);Firmicutes(100);Clostridia(75);Clostridiales(75);Peptostreptococcaceae(66);Incertae_Sedis(65);
Otu00512	393	Bacteria(100);Bacteroidetes(100);Bacteroidia(100);Bacteroidales(100);Bacteroidaceae(100);Bacteroides(100);
Otu00513	392	Bacteria(100);Proteobacteria(98);Gammaproteobacteria(97);Enterobacteriales(87);Enterobacteriaceae(87);Enterobacteriaceae_unclassified(87);
Otu00514	391	Bacteria(100);Firmicutes(100);Clostridia(100);Clostridiales(100);Clostridiaceae_1(100);Clostridiaceae_1_unclassified(99);
Otu00515	388	Bacteria(100);Bacteroidetes(100);Sphingobacteriia(100);Sphingobacteriales(100);Chitinophagaceae(100);Sediminibacterium(100);
Otu00516	387	Bacteria(100);Planctomycetes(100);Planctomycetacia(100);Planctomycetales(100);Planctomycetaceae(100);Termite_planctomycete_cluster(100);
Otu00517	387	Bacteria(100);Bacteroidetes(100);Flavobacteriia(100);Flavobacteriales(100);Cryomorphaceae(100);Fluviicola(100);
Otu00518	387	Bacteria(100);Firmicutes(100);Bacilli(100);Bacillales(100);Staphylococcaceae(87);Staphylococcus(83);
Otu00519	386	Bacteria(100);Firmicutes(100);Clostridia(100);Clostridiales(100);Ruminococcaceae(100);Ruminococcaceae_unclassified(100);
Otu00520	385	Bacteria(100);Firmicutes(100);Clostridia(100);Clostridiales(100);Lachnospiraceae(100);Lachnospiraceae_unclassified(100);
Otu00521	384	Bacteria(100);Firmicutes(100);Clostridia(100);Clostridiales(100);Clostridiaceae_1(100);Clostridiaceae_1_unclassified(100);
Otu00522	384	Bacteria(100);Firmicutes(100);Clostridia(100);Clostridiales(100);Ruminococcaceae(95);Ruminococcaceae_unclassified(95);
Otu00523	383	Bacteria(100);Bacteroidetes(100);Bacteroidia(100);Bacteroidales(100);Prevotellaceae(100);Prevotella(100);
Otu00524	380	Bacteria(100);Firmicutes(100);Clostridia(100);Clostridiales(100);Ruminococcaceae(100);Ruminococcaceae_unclassified(100);
Otu00525	379	Bacteria(100);Firmicutes(100);Clostridia(100);Clostridiales(100);Ruminococcaceae(100);Subdoligranulum(100);
Otu00526	379	Bacteria(100);Firmicutes(100);Negativicutes(100);Selenomonadales(100);Veillonellaceae(100);Veillonella(100);
Otu00527	378	Bacteria(100);Firmicutes(100);Bacilli(100);Bacilli_unclassified(99);Bacilli_unclassified(99);Bacilli_unclassified(99);
Otu00528	378	Bacteria(100);Proteobacteria(100);Gammaproteobacteria(100);Enterobacteriales(100);Enterobacteriaceae(100);Enterobacteriaceae_unclassified(98);
Otu00529	374	Bacteria(100);Bacteroidetes(100);Flavobacteriia(100);Flavobacteriales(100);Flavobacteriaceae(100);Flavobacteriaceae_unclassified(100);
Otu00530	370	Bacteria(100);Firmicutes(100);Clostridia(100);Clostridiales(100);Lachnospiraceae(100);Lachnospiraceae_unclassified(100);
Otu00531	369	Bacteria(100);Firmicutes(100);Clostridia(100);Clostridiales(100);Ruminococcaceae(100);Incertae_Sedis(99);
Otu00532	367	Bacteria(100);Spirochaetae(100);Spirochaetes(100);Spirochaetales(100);Spirochaetaceae(100);Treponema(100);
Otu00533	366	Bacteria(100);Firmicutes(100);Clostridia(100);Clostridiales(100);Ruminococcaceae(100);Sporobacter(69);
Otu00534	362	Bacteria(100);Firmicutes(100);Clostridia(100);Clostridiales(100);Lachnospiraceae(100);Lachnospiraceae_unclassified(100);
Otu00535	362	Bacteria(100);Firmicutes(98);Clostridia(98);Clostridiales(98);Clostridiaceae_1(98);Clostridiaceae_1_unclassified(98);
Otu00536	361	Bacteria(100);Bacteroidetes(100);Bacteroidia(100);Bacteroidales(100);S24-7(100);S24-7_unclassified(100);
Otu00537	360	Bacteria(100);Proteobacteria(100);Betaproteobacteria(100);Burkholderiales(100);Alcaligenaceae(100);Parasutterella(100);
Otu00538	359	Bacteria(100);Proteobacteria(100);Gammaproteobacteria(100);Enterobacteriales(100);Enterobacteriaceae(100);Enterobacteriaceae_unclassified(97);
Otu00539	359	Bacteria(100);Tenericutes(100);Mollicutes(100);RF9(100);RF9_unclassified(100);RF9_unclassified(100);
Otu00540	357	Bacteria(100);Firmicutes(100);Clostridia(100);Clostridiales(100);Lachnospiraceae(100);Incertae_Sedis(99);
Otu00541	357	Bacteria(100);Firmicutes(100);Clostridia(100);Clostridiales(100);Lachnospiraceae(100);Lachnospiraceae_unclassified(98);
Otu00542	356	Bacteria(100);Proteobacteria(100);Gammaproteobacteria(100);Enterobacteriales(100);Enterobacteriaceae(100);Enterobacteriaceae_unclassified(99);
Otu00543	355	Bacteria(100);Firmicutes(100);Clostridia(100);Clostridiales(100);Ruminococcaceae(100);Oscillibacter(97);
Otu00544	353	Bacteria(100);Firmicutes(100);Negativicutes(100);Selenomonadales(100);Veillonellaceae(100);Veillonella(100);
Otu00545	351	Bacteria(100);Spirochaetae(100);Spirochaetes(100);Spirochaetales(100);Spirochaetaceae(100);Spirochaetaceae_unclassified(98);
Otu00546	347	Bacteria(100);Firmicutes(100);Clostridia(100);Clostridiales(100);Clostridiaceae_1(100);Candidatus_Arthromitus(100);
Otu00547	346	Bacteria(100);Firmicutes(100);Clostridia(100);Clostridiales(100);Lachnospiraceae(100);Blautia(96);
Otu00548	346	Bacteria(100);Firmicutes(100);Bacilli(100);Lactobacillales(83);Lactobacillales_unclassified(83);Lactobacillales_unclassified(83);
Otu00549	345	Bacteria(100);Proteobacteria(100);Alphaproteobacteria(100);Kordiimonadales(100);Kordiimonadaceae(100);Kordiimonas(100);
Otu00550	344	Bacteria(100);Bacteroidetes(100);Bacteroidia(100);Bacteroidales(100);Porphyromonadaceae(99);Parabacteroides(99);
Otu00551	344	Bacteria(100);Firmicutes(100);Clostridia(100);Clostridiales(100);Clostridiaceae_1(100);Clostridiaceae_1_unclassified(100);
Otu00552	342	Bacteria(100);Spirochaetae(100);Spirochaetes(100);Spirochaetales(100);Spirochaetaceae(100);Treponema(100);
Otu00553	341	Bacteria(100);Bacteroidetes(100);Bacteroidia(100);Bacteroidales(100);Porphyromonadaceae(100);Proteiniphilum(100);
Otu00554	339	Bacteria(100);Proteobacteria(100);Gammaproteobacteria(100);Enterobacteriales(93);Enterobacteriaceae(93);Enterobacteriaceae_unclassified(93);
Otu00555	338	Bacteria(100);Firmicutes(100);Clostridia(100);Clostridiales(100);Ruminococcaceae(100);Incertae_Sedis(100);
Otu00556	338	Bacteria(100);Nitrospirae(100);Nitrospira(100);Nitrospirales(100);MIZ17(100);MIZ17_unclassified(100);
Otu00557	338	Bacteria(100);Proteobacteria(100);Gammaproteobacteria(100);Enterobacteriales(100);Enterobacteriaceae(100);Enterobacteriaceae_unclassified(100);
Otu00558	337	Bacteria(100);Firmicutes(100);Clostridia(100);Clostridiales(100);Clostridiaceae_1(100);Clostridiaceae_1_unclassified(100);
Otu00559	337	Bacteria(100);Firmicutes(100);Clostridia(100);Clostridiales(100);Lachnospiraceae(100);Anaerostipes(100);
Otu00560	337	Bacteria(100);Elusimicrobia(100);Elusimicrobia(100);Lineage_I_(Endomicrobia)(100);Lineage_I_(Endomicrobia)_unclassified(100);Lineage_I_(Endomicrobia)_unclassified(100);
Otu00561	333	Bacteria(100);Proteobacteria(100);Gammaproteobacteria(100);Enterobacteriales(100);Enterobacteriaceae(100);Enterobacteriaceae_unclassified(85);
Otu00562	333	Bacteria(100);Bacteroidetes(100);Sphingobacteriia(100);Sphingobacteriales(100);Sphingobacteriaceae(100);Sphingobacteriaceae_unclassified(66);
Otu00563	331	Bacteria(100);Firmicutes(100);Bacilli(100);Bacilli_unclassified(96);Bacilli_unclassified(96);Bacilli_unclassified(96);
Otu00564	331	Bacteria(100);Cyanobacteria(100);Melainabacteria(100);Gastranaerophilales(100);Gastranaerophilales_unclassified(100);Gastranaerophilales_unclassified(100);
Otu00565	330	Bacteria(100);Firmicutes(100);Bacilli(100);Bacillales(99);Planococcaceae(81);Planococcaceae_unclassified(75);
Otu00566	330	Bacteria(100);Proteobacteria(100);Gammaproteobacteria(100);Gammaproteobacteria_unclassified(87);Gammaproteobacteria_unclassified(87);Gammaproteobacteria_unclassified(87);
Otu00567	327	Bacteria(100);Bacteria_unclassified(100);Bacteria_unclassified(100);Bacteria_unclassified(100);Bacteria_unclassified(100);Bacteria_unclassified(100);
Otu00568	324	Bacteria(100);Proteobacteria(100);Gammaproteobacteria(100);Enterobacteriales(100);Enterobacteriaceae(100);Enterobacteriaceae_unclassified(98);
Otu00569	321	Bacteria(100);Proteobacteria(100);Gammaproteobacteria(100);Enterobacteriales(100);Enterobacteriaceae(100);Enterobacteriaceae_unclassified(95);
Otu00570	321	Bacteria(100);Bacteroidetes(100);Bacteroidia(100);Bacteroidales(100);Prevotellaceae(100);Prevotella(100);
Otu00571	320	Bacteria(100);Firmicutes(100);Clostridia(100);Clostridiales(100);Ruminococcaceae(100);Incertae_Sedis(100);
Otu00572	319	Bacteria(100);Firmicutes(100);Bacilli(100);Lactobacillales(90);Lactobacillales_unclassified(86);Lactobacillales_unclassified(86);
Otu00573	318	Bacteria(100);Firmicutes(100);Clostridia(100);Clostridiales(100);Lachnospiraceae(100);Roseburia(100);
Otu00574	317	Bacteria(100);Bacteroidetes(100);Cytophagia(100);Order_II(100);Rhodothermaceae(100);Salinibacter(100);
Otu00575	316	Bacteria(100);Firmicutes(100);Negativicutes(100);Selenomonadales(100);Veillonellaceae(100);Veillonella(100);
Otu00576	315	Bacteria(100);Planctomycetes(100);Planctomycetacia(100);Planctomycetales(100);Planctomycetaceae(100);Termite_planctomycete_cluster(100);
Otu00577	314	Bacteria(100);Actinobacteria(100);Actinobacteria(100);Propionibacteriales(100);Propionibacteriaceae(100);Propionibacterium(100);
Otu00578	314	Bacteria(100);Firmicutes(100);Bacilli(100);Bacillales(100);Bacillales_unclassified(100);Bacillales_unclassified(100);
Otu00579	312	Bacteria(100);Proteobacteria(100);Gammaproteobacteria(100);Gammaproteobacteria_unclassified(100);Gammaproteobacteria_unclassified(100);Gammaproteobacteria_unclassified(100);
Otu00580	312	Bacteria(100);Candidate_division_TM7(100);Unknown_Class(100);Unknown_Order(100);Unknown_Family(100);Candidatus_Saccharimonas(100);
Otu00581	312	Bacteria(100);Firmicutes(85);Firmicutes_unclassified(78);Firmicutes_unclassified(78);Firmicutes_unclassified(78);Firmicutes_unclassified(78);
Otu00582	311	Bacteria(100);Bacteria_unclassified(100);Bacteria_unclassified(100);Bacteria_unclassified(100);Bacteria_unclassified(100);Bacteria_unclassified(100);
Otu00583	310	Bacteria(100);Lentisphaerae(100);RFP12_gut_group(100);RFP12_gut_group_unclassified(100);RFP12_gut_group_unclassified(100);RFP12_gut_group_unclassified(100);
Otu00584	310	Bacteria(100);Bacteria_unclassified(100);Bacteria_unclassified(100);Bacteria_unclassified(100);Bacteria_unclassified(100);Bacteria_unclassified(100);
Otu00585	310	Bacteria(100);Firmicutes(100);Clostridia(100);Clostridiales(100);Lachnospiraceae(100);Lachnospiraceae_unclassified(100);
Otu00586	310	Bacteria(100);Proteobacteria(100);Gammaproteobacteria(100);Enterobacteriales(100);Enterobacteriaceae(100);Enterobacteriaceae_unclassified(81);
Otu00587	309	Bacteria(100);Bacteroidetes(100);Bacteroidia(100);Bacteroidales(100);Porphyromonadaceae(100);Candidatus_Symbiothrix(100);
Otu00588	306	Bacteria(100);Proteobacteria(100);Gammaproteobacteria(100);Enterobacteriales(80);Enterobacteriaceae(80);Enterobacteriaceae_unclassified(80);
Otu00589	305	Bacteria(100);Firmicutes(100);Clostridia(100);Clostridiales(100);Peptostreptococcaceae(100);Incertae_Sedis(100);
Otu00590	304	Bacteria(100);Proteobacteria(100);Gammaproteobacteria(100);Enterobacteriales(100);Enterobacteriaceae(100);Enterobacteriaceae_unclassified(100);
Otu00591	303	Bacteria(100);Bacteroidetes(100);Bacteroidia(100);Bacteroidales(100);Prevotellaceae(100);Prevotella(100);
Otu00592	303	Bacteria(100);Firmicutes(100);Clostridia(100);Clostridiales(100);Lachnospiraceae(100);Coprococcus(100);
Otu00593	302	Bacteria(100);Bacteroidetes(100);Bacteroidia(100);Bacteroidales(100);Bacteroidales_unclassified(100);Bacteroidales_unclassified(100);
Otu00594	301	Bacteria(100);Proteobacteria(100);Gammaproteobacteria(100);Enterobacteriales(100);Enterobacteriaceae(100);Enterobacteriaceae_unclassified(83);
Otu00595	301	Bacteria(100);Actinobacteria(100);Actinobacteria(100);Frankiales(100);Sporichthyaceae(100);hgcI_clade(66);
Otu00596	300	Bacteria(100);Firmicutes(100);Bacilli(100);Lactobacillales(79);Lactobacillales_unclassified(74);Lactobacillales_unclassified(74);
Otu00597	300	Bacteria(100);Firmicutes(100);Negativicutes(100);Selenomonadales(100);Veillonellaceae(100);Veillonella(100);
Otu00598	299	Bacteria(100);Proteobacteria(100);Gammaproteobacteria(100);Gammaproteobacteria_unclassified(59);Gammaproteobacteria_unclassified(59);Gammaproteobacteria_unclassified(59);
Otu00599	299	Bacteria(100);Firmicutes(100);Clostridia(100);Clostridiales(100);Ruminococcaceae(100);Ruminococcaceae_unclassified(88);
Otu00600	298	Bacteria(100);Firmicutes(100);Clostridia(100);Clostridiales(100);Ruminococcaceae(100);Anaerotruncus(100);
Otu00601	297	Bacteria(100);Proteobacteria(100);Alphaproteobacteria(100);Rickettsiales(100);Rickettsiales_Incertae_Sedis(100);Candidatus_Hepatincola(100);
Otu00602	297	Bacteria(100);Bacteria_unclassified(68);Bacteria_unclassified(68);Bacteria_unclassified(68);Bacteria_unclassified(68);Bacteria_unclassified(68);
Otu00603	296	Bacteria(100);Tenericutes(100);Mollicutes(100);RF9(100);RF9_unclassified(100);RF9_unclassified(100);
Otu00604	295	Bacteria(100);Bacteroidetes(100);Bacteroidia(100);Bacteroidales(100);Rikenellaceae(100);Alistipes(100);
Otu00605	295	Bacteria(100);Firmicutes(100);Clostridia(100);Clostridiales(100);Ruminococcaceae(100);Ruminococcus(100);
Otu00606	294	Bacteria(100);Bacteria_unclassified(98);Bacteria_unclassified(98);Bacteria_unclassified(98);Bacteria_unclassified(98);Bacteria_unclassified(98);
Otu00607	294	Bacteria(100);Bacteroidetes(100);Bacteroidia(100);Bacteroidales(100);Porphyromonadaceae(100);Dysgonomonas(100);
Otu00608	293	Bacteria(100);Firmicutes(100);Clostridia(100);Clostridiales(100);Lachnospiraceae(100);Blautia(100);
Otu00609	291	Bacteria(100);Firmicutes(100);Clostridia(100);Clostridiales(100);Ruminococcaceae(99);Ruminococcaceae_unclassified(99);
Otu00610	288	Bacteria(100);Planctomycetes(100);Phycisphaerae(100);ODP1230B30.09(100);ODP1230B30.09_unclassified(100);ODP1230B30.09_unclassified(100);
Otu00611	288	Bacteria(100);Firmicutes(100);Clostridia(100);Clostridiales(100);Clostridiaceae_1(100);Clostridiaceae_1_unclassified(100);
Otu00612	285	Bacteria(100);Firmicutes(100);Bacilli(100);Lactobacillales(85);Lactobacillales_unclassified(85);Lactobacillales_unclassified(85);
Otu00613	285	Bacteria(100);Proteobacteria(100);Gammaproteobacteria(100);Enterobacteriales(100);Enterobacteriaceae(100);Enterobacteriaceae_unclassified(85);
Otu00614	285	Bacteria(100);Bacteria_unclassified(100);Bacteria_unclassified(100);Bacteria_unclassified(100);Bacteria_unclassified(100);Bacteria_unclassified(100);
Otu00615	283	Bacteria(100);Firmicutes(100);Clostridia(100);Clostridiales(100);Ruminococcaceae(100);Ruminococcus(100);
Otu00616	283	Bacteria(100);Proteobacteria(100);Gammaproteobacteria(100);Gammaproteobacteria_unclassified(53);Gammaproteobacteria_unclassified(53);Gammaproteobacteria_unclassified(53);
Otu00617	282	Bacteria(100);Firmicutes(100);Bacilli(100);Bacilli_unclassified(91);Bacilli_unclassified(91);Bacilli_unclassified(91);
Otu00618	282	Bacteria(100);Proteobacteria(100);Deltaproteobacteria(98);Deltaproteobacteria_unclassified(98);Deltaproteobacteria_unclassified(98);Deltaproteobacteria_unclassified(98);
Otu00619	282	Bacteria(100);Firmicutes(100);Clostridia(100);Clostridiales(100);Family_XIII(100);Incertae_Sedis(100);
Otu00620	282	Bacteria(100);Bacteroidetes(100);Bacteroidia(100);Bacteroidales(100);RF16(100);RF16_unclassified(100);
Otu00621	281	Bacteria(100);Firmicutes(100);Clostridia(100);Clostridiales(100);Clostridiaceae_1(100);Clostridiaceae_1_unclassified(100);
Otu00622	280	Bacteria(100);Bacteria_unclassified(100);Bacteria_unclassified(100);Bacteria_unclassified(100);Bacteria_unclassified(100);Bacteria_unclassified(100);
Otu00623	280	Bacteria(100);Bacteria_unclassified(100);Bacteria_unclassified(100);Bacteria_unclassified(100);Bacteria_unclassified(100);Bacteria_unclassified(100);
Otu00624	280	Bacteria(100);Bacteroidetes(100);Bacteroidia(100);Bacteroidales(100);Porphyromonadaceae(100);Tannerella(100);
Otu00625	280	Bacteria(100);Firmicutes(100);Clostridia(100);Clostridiales(100);Clostridiaceae_1(100);Clostridium_sensu_stricto_1(74);
Otu00626	279	Bacteria(100);Firmicutes(100);Bacilli(100);Bacilli_unclassified(95);Bacilli_unclassified(95);Bacilli_unclassified(95);
Otu00627	279	Bacteria(100);Firmicutes(100);Clostridia(100);Clostridiales(100);Lachnospiraceae(100);Lachnospiraceae_unclassified(52);
Otu00628	278	Bacteria(100);Bacteroidetes(100);Bacteroidia(100);Bacteroidales(100);S24-7(100);S24-7_unclassified(100);
Otu00629	278	Bacteria(100);Proteobacteria(100);Betaproteobacteria(100);Burkholderiales(100);Burkholderiaceae(100);Cupriavidus(100);
Otu00630	277	Bacteria(100);Firmicutes(100);Bacilli(100);Lactobacillales(99);Streptococcaceae(93);Streptococcus(93);
Otu00631	276	Bacteria(100);Bacteria_unclassified(100);Bacteria_unclassified(100);Bacteria_unclassified(100);Bacteria_unclassified(100);Bacteria_unclassified(100);
Otu00632	275	Bacteria(100);Firmicutes(100);Firmicutes_unclassified(90);Firmicutes_unclassified(90);Firmicutes_unclassified(90);Firmicutes_unclassified(90);
Otu00633	275	Bacteria(100);Firmicutes(100);Bacilli(100);Bacilli_unclassified(100);Bacilli_unclassified(100);Bacilli_unclassified(100);
Otu00634	274	Bacteria(100);Synergistetes(100);Synergistia(100);Synergistales(100);Synergistaceae(100);Synergistaceae_unclassified(100);
Otu00635	273	Bacteria(100);Actinobacteria(100);Actinobacteria(100);Frankiales(100);Sporichthyaceae(100);hgcI_clade(51);
Otu00636	273	Bacteria(100);Bacteroidetes(100);Bacteroidia(100);Bacteroidales(100);Porphyromonadaceae(100);Paludibacter(100);
Otu00637	272	Bacteria(100);Bacteroidetes(100);Bacteroidia(100);Bacteroidales(100);Rikenellaceae(100);RC9_gut_group(100);
Otu00638	271	Bacteria(100);Firmicutes(100);Bacilli(100);Lactobacillales(98);Lactobacillales_unclassified(98);Lactobacillales_unclassified(98);
Otu00639	270	Bacteria(100);Bacteria_unclassified(100);Bacteria_unclassified(100);Bacteria_unclassified(100);Bacteria_unclassified(100);Bacteria_unclassified(100);
Otu00640	270	Bacteria(100);Firmicutes(100);Bacilli(100);Bacilli_unclassified(99);Bacilli_unclassified(99);Bacilli_unclassified(99);
Otu00641	270	Bacteria(100);Synergistetes(100);Synergistia(100);Synergistales(100);Synergistaceae(100);Synergistaceae_unclassified(100);
Otu00642	269	Bacteria(100);Bacteroidetes(100);Bacteroidia(100);Bacteroidales(100);Bacteroidales_unclassified(100);Bacteroidales_unclassified(100);
Otu00643	269	Bacteria(100);Proteobacteria(100);Gammaproteobacteria(100);Pseudomonadales(100);Pseudomonadaceae(100);Pseudomonas(100);
Otu00644	267	Bacteria(100);Firmicutes(100);Firmicutes_unclassified(100);Firmicutes_unclassified(100);Firmicutes_unclassified(100);Firmicutes_unclassified(100);
Otu00645	267	Bacteria(100);Bacteroidetes(100);Flavobacteriia(100);Flavobacteriales(100);Flavobacteriaceae(100);Flavobacterium(100);
Otu00646	267	Bacteria(100);Firmicutes(100);Clostridia(100);Clostridiales(100);Ruminococcaceae(100);Ruminococcaceae_unclassified(99);
Otu00647	266	Bacteria(100);Bacteroidetes(100);Bacteroidia(100);Bacteroidales(100);S24-7(100);S24-7_unclassified(100);
Otu00648	265	Bacteria(100);Proteobacteria(100);Gammaproteobacteria(100);Enterobacteriales(94);Enterobacteriaceae(94);Enterobacteriaceae_unclassified(94);
Otu00649	264	Bacteria(100);Firmicutes(100);Clostridia(100);Clostridiales(100);Lachnospiraceae(100);Blautia(100);
Otu00650	263	Bacteria(100);Firmicutes(100);Bacilli(100);Lactobacillales(100);Lactobacillaceae(100);Lactobacillus(100);
Otu00651	263	Bacteria(100);Actinobacteria(100);Actinobacteria(100);Corynebacteriales(100);Corynebacteriaceae(100);Corynebacterium(100);
Otu00652	262	Bacteria(100);Firmicutes(100);Clostridia(100);Clostridiales(100);Family_XIII(100);Family_XIII_unclassified(100);
Otu00653	262	Bacteria(100);Firmicutes(100);Clostridia(100);Clostridiales(100);Ruminococcaceae(100);Ruminococcaceae_unclassified(100);
Otu00654	262	Bacteria(100);Bacteroidetes(100);Bacteroidia(100);Bacteroidales(100);Prevotellaceae(100);Prevotella(100);
Otu00655	260	Bacteria(100);Proteobacteria(100);Betaproteobacteria(100);Burkholderiales(100);Comamonadaceae(100);Comamonadaceae_unclassified(100);
Otu00656	259	Bacteria(100);Tenericutes(100);Mollicutes(100);RF9(100);RF9_unclassified(100);RF9_unclassified(100);
Otu00657	258	Bacteria(100);Proteobacteria(100);Gammaproteobacteria(100);Enterobacteriales(85);Enterobacteriaceae(85);Enterobacteriaceae_unclassified(85);
Otu00658	258	Bacteria(100);Firmicutes(100);Clostridia(100);Clostridiales(100);vadinBB60(100);vadinBB60_unclassified(100);
Otu00659	258	Bacteria(100);Firmicutes(100);Clostridia(100);Clostridiales(100);Clostridiaceae_1(100);Clostridiaceae_1_unclassified(85);
Otu00660	257	Bacteria(100);Firmicutes(100);Clostridia(100);Clostridiales(100);Lachnospiraceae(100);Anaerostipes(100);
Otu00661	257	Bacteria(100);Bacteroidetes(100);Bacteroidia(100);Bacteroidales(100);Prevotellaceae(100);Prevotella(100);
Otu00662	257	Bacteria(100);Firmicutes(100);Clostridia(100);Clostridiales(100);Lachnospiraceae(100);Cellulosilyticum(100);
Otu00663	256	Bacteria(100);Bacteroidetes(100);Bacteroidia(100);Bacteroidales(100);Porphyromonadaceae(100);Candidatus_Armantifilum(100);
Otu00664	256	Bacteria(100);Firmicutes(100);Clostridia(100);Clostridiales(100);Ruminococcaceae(100);Ruminococcaceae_unclassified(100);
Otu00665	255	Bacteria(100);Proteobacteria(100);Gammaproteobacteria(100);Enterobacteriales(100);Enterobacteriaceae(100);Enterobacteriaceae_unclassified(100);
Otu00666	255	Bacteria(100);Firmicutes(100);Clostridia(100);Clostridiales(100);Ruminococcaceae(100);Ruminococcus(100);
Otu00667	255	Bacteria(100);Synergistetes(100);Synergistia(100);Synergistales(100);Synergistaceae(100);Synergistaceae_unclassified(100);
Otu00668	254	Bacteria(100);Firmicutes(100);Clostridia(100);Clostridiales(100);Lachnospiraceae(100);Acetatifactor(100);
Otu00669	254	Bacteria(100);Firmicutes(100);Clostridia(100);Clostridiales(100);Lachnospiraceae(100);Lachnospiraceae_unclassified(100);
Otu00670	254	Bacteria(100);Proteobacteria(100);Gammaproteobacteria(100);Gammaproteobacteria_unclassified(88);Gammaproteobacteria_unclassified(88);Gammaproteobacteria_unclassified(88);
Otu00671	253	Bacteria(100);Bacteroidetes(100);Bacteroidia(100);Bacteroidales(100);S24-7(100);S24-7_unclassified(100);
Otu00672	252	Bacteria(100);Proteobacteria(100);Gammaproteobacteria(100);Enterobacteriales(100);Enterobacteriaceae(100);Enterobacteriaceae_unclassified(98);
Otu00673	251	Bacteria(100);Bacteroidetes(100);Bacteroidia(100);Bacteroidales(100);S24-7(100);S24-7_unclassified(100);
Otu00674	248	Bacteria(100);Firmicutes(100);Clostridia(100);Clostridiales(100);Ruminococcaceae(100);Ruminococcus(100);
Otu00675	247	Bacteria(100);Spirochaetae(100);Spirochaetes(100);Spirochaetales(100);Spirochaetaceae(100);Treponema(100);
Otu00676	246	Bacteria(100);Tenericutes(100);Mollicutes(100);RF9(100);RF9_unclassified(100);RF9_unclassified(100);
Otu00677	246	Bacteria(100);Bacteroidetes(100);Bacteroidia(100);Bacteroidales(100);Rikenellaceae(100);Rikenellaceae_unclassified(100);
Otu00678	245	Bacteria(100);Actinobacteria(100);Actinobacteria(100);Micrococcales(100);Micrococcaceae(100);Arthrobacter(96);
Otu00679	245	Bacteria(100);Bacteroidetes(100);Bacteroidia(100);Bacteroidales(100);Bacteroidaceae(100);Bacteroides(100);
Otu00680	245	Bacteria(100);Firmicutes(100);Clostridia(100);Clostridiales(100);Ruminococcaceae(100);Ruminococcus(100);
Otu00681	244	Bacteria(100);Firmicutes(100);Bacilli(100);Bacilli_unclassified(87);Bacilli_unclassified(87);Bacilli_unclassified(87);
Otu00682	244	Bacteria(100);Firmicutes(100);Bacilli(100);Bacilli_unclassified(80);Bacilli_unclassified(80);Bacilli_unclassified(80);
Otu00683	243	Bacteria(100);Proteobacteria(100);Alphaproteobacteria(100);Rhodobacterales(100);Rhodobacteraceae(100);Nesiotobacter(100);
Otu00684	243	Bacteria(100);Bacteroidetes(100);Bacteroidia(100);Bacteroidales(100);Rikenellaceae(100);Rikenella(100);
Otu00685	243	Bacteria(100);Cyanobacteria(100);Melainabacteria(100);Gastranaerophilales(100);Gastranaerophilales_unclassified(100);Gastranaerophilales_unclassified(100);
Otu00686	240	Bacteria(100);Bacteroidetes(100);Bacteroidia(100);Bacteroidales(100);Prevotellaceae(100);Alloprevotella(100);
Otu00687	240	Bacteria(100);Proteobacteria(100);Gammaproteobacteria(98);Pasteurellales(98);Pasteurellaceae(98);Pasteurellaceae_unclassified(98);
Otu00688	239	Bacteria(100);Firmicutes(100);Clostridia(100);Clostridiales(100);Lachnospiraceae(100);Lachnospiraceae_unclassified(100);
Otu00689	239	Bacteria(100);Firmicutes(100);Clostridia(100);Clostridiales(100);Ruminococcaceae(100);Ruminococcaceae_unclassified(100);
Otu00690	238	Bacteria(100);Bacteroidetes(100);Bacteroidia(100);Bacteroidales(100);Rikenellaceae(100);RC9_gut_group(100);
Otu00691	237	Bacteria(100);Firmicutes(100);Bacilli(100);Bacilli_unclassified(97);Bacilli_unclassified(97);Bacilli_unclassified(97);
Otu00692	237	Bacteria(100);Firmicutes(100);Negativicutes(100);Selenomonadales(100);Veillonellaceae(100);Veillonella(100);
Otu00693	237	Bacteria(100);Firmicutes(100);Bacilli(100);Bacilli_unclassified(88);Bacilli_unclassified(88);Bacilli_unclassified(88);
Otu00694	237	Bacteria(100);Firmicutes(100);Clostridia(100);Clostridiales(100);Lachnospiraceae(100);Acetatifactor(100);
Otu00695	236	Bacteria(100);Proteobacteria(100);Proteobacteria_unclassified(99);Proteobacteria_unclassified(99);Proteobacteria_unclassified(99);Proteobacteria_unclassified(99);
Otu00696	236	Bacteria(100);Firmicutes(100);Clostridia(100);Clostridiales(100);Lachnospiraceae(100);Lachnospiraceae_unclassified(100);
Otu00697	236	Bacteria(100);Firmicutes(100);Clostridia(100);Clostridiales(100);Lachnospiraceae(100);Incertae_Sedis(95);
Otu00698	235	Bacteria(100);Firmicutes(100);Bacilli(100);Lactobacillales(99);Lactobacillales_unclassified(99);Lactobacillales_unclassified(99);
Otu00699	235	Bacteria(100);Firmicutes(95);Clostridia(93);Clostridiales(93);Clostridiales_unclassified(75);Clostridiales_unclassified(75);
Otu00700	235	Bacteria(100);Spirochaetae(100);Spirochaetes(100);Spirochaetales(100);Spirochaetaceae(100);Treponema(100);
Otu00701	234	Bacteria(100);Firmicutes(100);Clostridia(100);Clostridiales(100);Lachnospiraceae(100);Lachnospiraceae_unclassified(100);
Otu00702	233	Bacteria(100);Bacteroidetes(100);Flavobacteriia(100);Flavobacteriales(100);Flavobacteriaceae(100);Flavobacterium(100);
Otu00703	233	Bacteria(100);Firmicutes(100);Bacilli(100);Lactobacillales(100);Lactobacillaceae(95);Lactobacillus(95);
Otu00704	232	Bacteria(100);Firmicutes(100);Clostridia(100);Clostridiales(100);Peptococcaceae(81);Peptococcaceae_unclassified(81);
Otu00705	231	Bacteria(100);Firmicutes(100);Clostridia(100);Clostridiales(100);Lachnospiraceae(100);Incertae_Sedis(100);
Otu00706	231	Bacteria(100);Bacteroidetes(100);Bacteroidia(100);Bacteroidales(100);S24-7(100);S24-7_unclassified(100);
Otu00707	231	Bacteria(100);Spirochaetae(99);Spirochaetes(99);Spirochaetales(99);Spirochaetaceae(99);Spirochaeta(99);
Otu00708	231	Bacteria(100);Proteobacteria(100);Gammaproteobacteria(100);Enterobacteriales(100);Enterobacteriaceae(100);Enterobacteriaceae_unclassified(62);
Otu00709	231	Bacteria(100);Firmicutes(100);Clostridia(100);Clostridiales(100);Lachnospiraceae(100);Anaerostipes(100);
Otu00710	230	Bacteria(100);Firmicutes(100);Clostridia(100);Clostridiales(100);Lachnospiraceae(100);Lachnospiraceae_unclassified(100);
Otu00711	230	Bacteria(100);Bacteroidetes(100);Bacteroidia(100);Bacteroidales(100);S24-7(100);S24-7_unclassified(100);
Otu00712	230	Bacteria(100);Spirochaetae(100);Spirochaetes(100);Spirochaetales(100);Spirochaetaceae(100);Treponema(100);
Otu00713	229	Bacteria(100);Firmicutes(100);Bacilli(100);Lactobacillales(93);Aerococcaceae(61);Abiotrophia(61);
Otu00714	229	Bacteria(100);Proteobacteria(100);Alphaproteobacteria(100);Rickettsiales(100);Rickettsiales_Incertae_Sedis(100);Candidatus_Captivus(100);
Otu00715	229	Bacteria(100);Firmicutes(100);Bacilli(84);Lactobacillales(80);Lactobacillales_unclassified(80);Lactobacillales_unclassified(80);
Otu00716	229	Bacteria(100);Firmicutes(100);Bacilli(100);Bacillales(100);Planococcaceae(96);Planococcaceae_unclassified(93);
Otu00717	228	Bacteria(100);Firmicutes(100);Clostridia(100);Clostridiales(100);Lachnospiraceae(100);Blautia(100);
Otu00718	228	Bacteria(100);Firmicutes(100);Clostridia(100);Clostridiales(100);Ruminococcaceae(100);Incertae_Sedis(100);
Otu00719	227	Bacteria(100);Firmicutes(100);Negativicutes(100);Selenomonadales(100);Veillonellaceae(100);Veillonella(100);
Otu00720	226	Bacteria(100);Tenericutes(100);Mollicutes(100);RF9(99);RF9_unclassified(99);RF9_unclassified(99);
Otu00721	226	Bacteria(100);Bacteria_unclassified(97);Bacteria_unclassified(97);Bacteria_unclassified(97);Bacteria_unclassified(97);Bacteria_unclassified(97);
Otu00722	226	Bacteria(100);Firmicutes(100);Bacilli(100);Bacillales(90);Bacillales_unclassified(83);Bacillales_unclassified(83);
Otu00723	225	Bacteria(100);Planctomycetes(100);Phycisphaerae(100);MSBL9(100);MSBL9_unclassified(100);MSBL9_unclassified(100);
Otu00724	225	Bacteria(100);Bacteria_unclassified(68);Bacteria_unclassified(68);Bacteria_unclassified(68);Bacteria_unclassified(68);Bacteria_unclassified(68);
Otu00725	225	Bacteria(100);Proteobacteria(100);Alphaproteobacteria(100);Rhizobiales(100);Rhizobiales_unclassified(98);Rhizobiales_unclassified(98);
Otu00726	225	Bacteria(100);Proteobacteria(100);Gammaproteobacteria(100);Pasteurellales(100);Pasteurellaceae(100);Pasteurellaceae_unclassified(100);
Otu00727	224	Bacteria(100);Firmicutes(100);Clostridia(100);Clostridiales(100);Lachnospiraceae(100);Lachnospiraceae_unclassified(100);
Otu00728	223	Bacteria(100);Firmicutes(100);Bacilli(100);Lactobacillales(83);Lactobacillales_unclassified(83);Lactobacillales_unclassified(83);
Otu00729	222	Bacteria(100);Firmicutes(100);Clostridia(100);Clostridiales(100);Clostridiales_unclassified(100);Clostridiales_unclassified(100);
Otu00730	222	Bacteria(100);Firmicutes(100);Bacilli(100);Lactobacillales(68);Lactobacillales_unclassified(63);Lactobacillales_unclassified(63);
Otu00731	222	Bacteria(100);Proteobacteria(100);Gammaproteobacteria(100);Enterobacteriales(100);Enterobacteriaceae(100);Enterobacteriaceae_unclassified(100);
Otu00732	222	Bacteria(100);Bacteroidetes(100);Flavobacteriia(100);Flavobacteriales(100);Flavobacteriaceae(100);Capnocytophaga(100);
Otu00733	221	Bacteria(100);Proteobacteria(100);Gammaproteobacteria(100);Gammaproteobacteria_unclassified(88);Gammaproteobacteria_unclassified(88);Gammaproteobacteria_unclassified(88);
Otu00734	220	Bacteria(100);Firmicutes(100);Clostridia(100);Clostridiales(100);Ruminococcaceae(100);Ruminococcaceae_unclassified(100);
Otu00735	220	Bacteria(100);Firmicutes(100);Clostridia(100);Clostridiales(100);Lachnospiraceae(100);Lachnospiraceae_unclassified(100);
Otu00736	220	Bacteria(100);Proteobacteria(100);Gammaproteobacteria(100);Enterobacteriales(100);Enterobacteriaceae(100);Enterobacteriaceae_unclassified(99);
Otu00737	220	Bacteria(100);Planctomycetes(100);Planctomycetacia(100);Planctomycetales(100);Planctomycetaceae(100);Termite_planctomycete_cluster(100);
Otu00738	219	Bacteria(100);Bacteroidetes(100);Bacteroidia(100);Bacteroidales(100);Bacteroidaceae(100);Bacteroides(100);
Otu00739	219	Bacteria(100);Proteobacteria(100);Gammaproteobacteria(100);Enterobacteriales(100);Enterobacteriaceae(100);Enterobacteriaceae_unclassified(100);
Otu00740	219	Bacteria(100);Firmicutes(100);Bacilli(100);Bacilli_unclassified(77);Bacilli_unclassified(77);Bacilli_unclassified(77);
Otu00741	219	Bacteria(100);Firmicutes(100);Bacilli(100);Bacillales(100);Alicyclobacillaceae(100);Tumebacillus(100);
Otu00742	219	Bacteria(100);Firmicutes(100);Clostridia(100);Clostridiales(100);Peptostreptococcaceae(94);Incertae_Sedis(84);
Otu00743	218	Bacteria(100);Firmicutes(100);Clostridia(100);Clostridiales(100);Lachnospiraceae(100);Blautia(94);
Otu00744	218	Bacteria(100);Firmicutes(100);Clostridia(100);Clostridiales(100);Lachnospiraceae(100);Lachnospiraceae_unclassified(99);
Otu00745	218	Bacteria(100);Firmicutes(100);Clostridia(100);Clostridiales(100);Clostridiaceae_1(100);Clostridiaceae_1_unclassified(100);
Otu00746	217	Bacteria(100);Proteobacteria(100);Gammaproteobacteria(100);Pasteurellales(58);Pasteurellaceae(58);Pasteurellaceae_unclassified(58);
Otu00747	216	Bacteria(100);Firmicutes(99);Clostridia(99);Clostridiales(99);Clostridiales_unclassified(99);Clostridiales_unclassified(99);
Otu00748	216	Bacteria(100);Elusimicrobia(100);Elusimicrobia(100);Elusimicrobiales(100);Elusimicrobiaceae(100);Elusimicrobium(100);
Otu00749	214	Bacteria(100);Bacteroidetes(100);Bacteroidia(100);Bacteroidales(100);Prevotellaceae(100);Prevotella(100);
Otu00750	213	Bacteria(100);Bacteroidetes(100);Bacteroidia(100);Bacteroidales(100);S24-7(100);S24-7_unclassified(100);
Otu00751	212	Bacteria(100);Spirochaetae(100);Spirochaetes(100);Spirochaetales(100);Spirochaetaceae(100);Treponema(100);
Otu00752	212	Bacteria(100);Bacteria_unclassified(67);Bacteria_unclassified(67);Bacteria_unclassified(67);Bacteria_unclassified(67);Bacteria_unclassified(67);
Otu00753	211	Bacteria(100);Firmicutes(100);Clostridia(100);Clostridiales(100);Lachnospiraceae(100);Lachnospiraceae_unclassified(100);
Otu00754	211	Bacteria(100);Firmicutes(100);Clostridia(100);Clostridiales(100);Lachnospiraceae(100);Lachnospiraceae_unclassified(100);
Otu00755	210	Bacteria(100);Firmicutes(100);Clostridia(100);Clostridiales(100);Ruminococcaceae(100);Ruminococcus(100);
Otu00756	210	Bacteria(100);Proteobacteria(100);Betaproteobacteria(100);Burkholderiales(100);Alcaligenaceae(100);Sutterella(100);
Otu00757	210	Bacteria(100);Proteobacteria(100);Gammaproteobacteria(100);Gammaproteobacteria_unclassified(77);Gammaproteobacteria_unclassified(77);Gammaproteobacteria_unclassified(77);
Otu00758	209	Bacteria(100);Firmicutes(100);Clostridia(100);Clostridiales(100);Lachnospiraceae(100);Lachnospiraceae_unclassified(100);
Otu00759	208	Bacteria(100);Firmicutes(100);Clostridia(100);Clostridiales(100);Ruminococcaceae(100);Ruminococcaceae_unclassified(100);
Otu00760	208	Bacteria(100);Chloroflexi(100);Anaerolineae(100);Anaerolineales(100);Anaerolineaceae(100);Anaerolineaceae_unclassified(100);
Otu00761	207	Bacteria(100);Firmicutes(100);Clostridia(100);Clostridiales(100);Ruminococcaceae(100);Intestinimonas(100);
Otu00762	204	Bacteria(100);Bacteroidetes(100);Cytophagia(100);Order_II(100);Rhodothermaceae(100);Salinibacter(100);
Otu00763	203	Bacteria(100);Bacteroidetes(100);Sphingobacteriia(100);Sphingobacteriales(100);Chitinophagaceae(100);Sediminibacterium(100);
Otu00764	202	Bacteria(100);Proteobacteria(100);Epsilonproteobacteria(100);Campylobacterales(100);Campylobacteraceae(100);Campylobacter(100);
Otu00765	202	Bacteria(100);Proteobacteria(100);Betaproteobacteria(100);Burkholderiales(100);Burkholderiaceae(100);Polynucleobacter(100);
Otu00766	201	Bacteria(100);Firmicutes(100);Clostridia(100);Clostridiales(100);Ruminococcaceae(100);Ruminococcaceae_unclassified(100);
Otu00767	201	Bacteria(100);Bacteria_unclassified(100);Bacteria_unclassified(100);Bacteria_unclassified(100);Bacteria_unclassified(100);Bacteria_unclassified(100);
Otu00768	200	Bacteria(100);Proteobacteria(100);Gammaproteobacteria(100);Enterobacteriales(100);Enterobacteriaceae(100);Enterobacteriaceae_unclassified(98);
Otu00769	200	Bacteria(100);Cyanobacteria(100);Melainabacteria(100);Gastranaerophilales(100);Gastranaerophilales_unclassified(100);Gastranaerophilales_unclassified(100);
Otu00770	200	Bacteria(100);Firmicutes(100);Clostridia(100);Clostridiales(100);Ruminococcaceae(100);Incertae_Sedis(100);
Otu00771	199	Bacteria(100);Proteobacteria(100);Gammaproteobacteria(100);Pasteurellales(88);Pasteurellaceae(88);Pasteurellaceae_unclassified(88);
Otu00772	199	Bacteria(100);Proteobacteria(100);Gammaproteobacteria(100);Pasteurellales(100);Pasteurellaceae(100);Pasteurellaceae_unclassified(99);
Otu00773	199	Bacteria(100);Firmicutes(100);Clostridia(100);Clostridiales(100);Lachnospiraceae(100);Roseburia(100);
Otu00774	199	Bacteria(100);Bacteroidetes(100);Bacteroidia(100);Bacteroidales(100);Prevotellaceae(100);Prevotella(100);
Otu00775	199	Bacteria(100);Firmicutes(95);Clostridia(95);Clostridiales(95);Clostridiaceae_1(94);Clostridiaceae_1_unclassified(94);
Otu00776	198	Bacteria(100);Firmicutes(100);Erysipelotrichia(100);Erysipelotrichales(100);Erysipelotrichaceae(100);Incertae_Sedis(100);
Otu00777	198	Bacteria(100);Firmicutes(100);Clostridia(100);Clostridiales(100);Ruminococcaceae(100);Anaerotruncus(100);
Otu00778	197	Bacteria(100);Firmicutes(100);Clostridia(100);Clostridiales(100);Lachnospiraceae(100);Lachnospiraceae_unclassified(99);
Otu00779	197	Bacteria(100);Bacteroidetes(100);Bacteroidia(100);Bacteroidales(100);Bacteroidaceae(100);Bacteroides(100);
Otu00780	197	Bacteria(100);Firmicutes(100);Clostridia(100);Clostridiales(100);Peptostreptococcaceae(98);Incertae_Sedis(96);
Otu00781	196	Bacteria(100);Firmicutes(100);Clostridia(83);Clostridiales(83);Peptostreptococcaceae(75);Peptostreptococcaceae_unclassified(55);
Otu00782	195	Bacteria(100);Firmicutes(100);Clostridia(100);Clostridiales(100);Ruminococcaceae(100);Ruminococcus(98);
Otu00783	194	Bacteria(100);Tenericutes(100);Mollicutes(100);Mycoplasmatales(100);Mycoplasmataceae(100);Mycoplasmataceae_unclassified(100);
Otu00784	193	Bacteria(100);Firmicutes(100);Clostridia(100);Clostridiales(100);Clostridiales_unclassified(99);Clostridiales_unclassified(99);
Otu00785	193	Bacteria(100);Firmicutes(100);Clostridia(99);Clostridiales(99);Clostridiales_unclassified(99);Clostridiales_unclassified(99);
Otu00786	192	Bacteria(100);Bacteria_unclassified(56);Bacteria_unclassified(56);Bacteria_unclassified(56);Bacteria_unclassified(56);Bacteria_unclassified(56);
Otu00787	192	Bacteria(100);Spirochaetae(100);Spirochaetes(100);Spirochaetales(100);Spirochaetaceae(100);Treponema(100);
Otu00788	191	Bacteria(100);Firmicutes(100);Bacilli(100);Lactobacillales(94);Streptococcaceae(91);Streptococcus(91);
Otu00789	191	Bacteria(100);Spirochaetae(100);Spirochaetes(100);Spirochaetales(100);Spirochaetaceae(100);Treponema(100);
Otu00790	190	Bacteria(100);Proteobacteria(100);Alphaproteobacteria(100);Rhodobacterales(100);Rhodobacteraceae(100);Rhodobacteraceae_unclassified(100);
Otu00791	190	Bacteria(100);Spirochaetae(100);Spirochaetes(100);Spirochaetales(100);Spirochaetaceae(100);Spirochaeta(100);
Otu00792	190	Bacteria(100);Proteobacteria(100);Gammaproteobacteria(100);Enterobacteriales(100);Enterobacteriaceae(100);Enterobacteriaceae_unclassified(100);
Otu00793	190	Bacteria(100);Firmicutes(100);Erysipelotrichia(100);Erysipelotrichales(100);Erysipelotrichaceae(100);Solobacterium(100);
Otu00794	190	Bacteria(100);Proteobacteria(100);Epsilonproteobacteria(100);Campylobacterales(100);Helicobacteraceae(100);Helicobacter(100);
Otu00795	189	Bacteria(100);Proteobacteria(100);Alphaproteobacteria(100);Rickettsiales(100);Holosporaceae(100);Holosporaceae_unclassified(100);
Otu00796	188	Bacteria(100);Firmicutes(100);Firmicutes_unclassified(84);Firmicutes_unclassified(84);Firmicutes_unclassified(84);Firmicutes_unclassified(84);
Otu00797	188	Bacteria(100);Firmicutes(100);Negativicutes(100);Selenomonadales(100);Veillonellaceae(100);Veillonella(100);
Otu00798	188	Bacteria(100);Firmicutes(100);Clostridia(100);Clostridiales(100);Ruminococcaceae(100);Ruminococcaceae_unclassified(100);
Otu00799	188	Bacteria(100);Firmicutes(100);Negativicutes(100);Selenomonadales(100);Veillonellaceae(100);Veillonella(100);
Otu00800	188	Bacteria(100);Proteobacteria(100);Deltaproteobacteria(100);Myxococcales(100);Polyangiaceae(100);Sorangium(100);
Otu00801	187	Bacteria(100);Firmicutes(100);Bacilli(100);Bacilli_unclassified(87);Bacilli_unclassified(87);Bacilli_unclassified(87);
Otu00802	187	Bacteria(100);Firmicutes(100);Clostridia(100);Clostridiales(100);Lachnospiraceae(100);Roseburia(100);
Otu00803	186	Bacteria(100);Proteobacteria(100);Gammaproteobacteria(100);Gammaproteobacteria_unclassified(61);Gammaproteobacteria_unclassified(61);Gammaproteobacteria_unclassified(61);
Otu00804	186	Bacteria(100);Bacteroidetes(100);Bacteroidia(100);Bacteroidales(100);Rikenellaceae(100);Blvii28_wastewater-sludge_group(100);
Otu00805	186	Bacteria(100);Bacteria_unclassified(98);Bacteria_unclassified(98);Bacteria_unclassified(98);Bacteria_unclassified(98);Bacteria_unclassified(98);
Otu00806	185	Bacteria(100);Firmicutes(100);Clostridia(100);Clostridiales(100);Ruminococcaceae(100);Incertae_Sedis(100);
Otu00807	185	Bacteria(100);Firmicutes(100);Bacilli(96);Bacilli_unclassified(96);Bacilli_unclassified(96);Bacilli_unclassified(96);
Otu00808	185	Bacteria(100);Firmicutes(100);Clostridia(100);Clostridiales(100);Lachnospiraceae(100);Lachnospiraceae_unclassified(100);
Otu00809	184	Bacteria(100);Actinobacteria(100);Actinobacteria(100);Frankiales(100);Sporichthyaceae(100);hgcI_clade(100);
Otu00810	183	Bacteria(100);Tenericutes(100);Mollicutes(100);RF9(100);RF9_unclassified(100);RF9_unclassified(100);
Otu00811	183	Bacteria(100);Bacteria_unclassified(100);Bacteria_unclassified(100);Bacteria_unclassified(100);Bacteria_unclassified(100);Bacteria_unclassified(100);
Otu00812	183	Bacteria(100);Firmicutes(100);Bacilli(100);Lactobacillales(58);Lactobacillales_unclassified(58);Lactobacillales_unclassified(58);
Otu00813	183	Bacteria(100);Firmicutes(100);Clostridia(100);Clostridiales(100);Family_XIII(100);Family_XIII_unclassified(100);
Otu00814	182	Bacteria(100);Actinobacteria(100);Actinobacteria(100);Corynebacteriales(100);Corynebacteriaceae(100);Corynebacterium(100);
Otu00815	182	Bacteria(100);Firmicutes(100);Clostridia(100);Clostridiales(100);Lachnospiraceae(100);Marvinbryantia(100);
Otu00816	181	Bacteria(100);Proteobacteria(100);Gammaproteobacteria(100);Enterobacteriales(100);Enterobacteriaceae(100);Enterobacteriaceae_unclassified(100);
Otu00817	181	Bacteria(100);Proteobacteria(100);Gammaproteobacteria(100);Gammaproteobacteria_unclassified(97);Gammaproteobacteria_unclassified(97);Gammaproteobacteria_unclassified(97);
Otu00818	180	Bacteria(100);Bacteroidetes(100);Bacteroidia(100);Bacteroidales(100);Porphyromonadaceae(100);Paludibacter(100);
Otu00819	180	Bacteria(100);Proteobacteria(100);Gammaproteobacteria(100);Aeromonadales(100);Succinivibrionaceae(100);Succinivibrio(100);
Otu00820	180	Bacteria(100);Proteobacteria(100);Gammaproteobacteria(100);Enterobacteriales(100);Enterobacteriaceae(100);Enterobacteriaceae_unclassified(100);
Otu00821	179	Bacteria(100);Firmicutes(100);Clostridia(100);Clostridiales(100);Lachnospiraceae(100);Lachnospiraceae_unclassified(100);
Otu00822	179	Bacteria(100);Firmicutes(100);Clostridia(100);Clostridiales(100);Lachnospiraceae(100);Lachnospiraceae_unclassified(100);
Otu00823	179	Bacteria(100);Firmicutes(100);Bacilli(100);Bacilli_unclassified(99);Bacilli_unclassified(99);Bacilli_unclassified(99);
Otu00824	178	Bacteria(100);Firmicutes(100);Clostridia(100);Clostridiales(100);Ruminococcaceae(100);Ruminococcaceae_unclassified(52);
Otu00825	178	Bacteria(100);Bacteroidetes(100);Bacteroidia(100);Bacteroidales(100);Porphyromonadaceae(100);Porphyromonadaceae_unclassified(100);
Otu00826	178	Bacteria(100);Firmicutes(100);Bacilli(86);Bacilli_unclassified(61);Bacilli_unclassified(61);Bacilli_unclassified(61);
Otu00827	178	Bacteria(100);Bacteria_unclassified(72);Bacteria_unclassified(72);Bacteria_unclassified(72);Bacteria_unclassified(72);Bacteria_unclassified(72);
Otu00828	177	Bacteria(100);Firmicutes(100);Negativicutes(100);Selenomonadales(100);Veillonellaceae(100);Veillonellaceae_unclassified(100);
Otu00829	177	Bacteria(100);Cyanobacteria(100);Melainabacteria(100);Gastranaerophilales(100);Gastranaerophilales_unclassified(100);Gastranaerophilales_unclassified(100);
Otu00830	177	Bacteria(100);Proteobacteria(100);Alphaproteobacteria(100);Rhizobiales(100);Rhizobiales_unclassified(76);Rhizobiales_unclassified(76);
Otu00831	177	Bacteria(100);Bacteria_unclassified(100);Bacteria_unclassified(100);Bacteria_unclassified(100);Bacteria_unclassified(100);Bacteria_unclassified(100);
Otu00832	177	Bacteria(100);Firmicutes(100);Clostridia(100);Clostridiales(100);Ruminococcaceae(100);Ruminococcaceae_unclassified(100);
Otu00833	177	Bacteria(100);Firmicutes(100);Negativicutes(100);Selenomonadales(100);Veillonellaceae(100);Veillonella(61);
Otu00834	177	Bacteria(100);Cyanobacteria(100);Melainabacteria(100);Gastranaerophilales(100);Gastranaerophilales_unclassified(100);Gastranaerophilales_unclassified(100);
Otu00835	177	Bacteria(100);Spirochaetae(100);Spirochaetes(100);Spirochaetales(100);Spirochaetaceae(100);Treponema(100);
Otu00836	176	Bacteria(100);Firmicutes(100);Clostridia(100);Clostridiales(100);Ruminococcaceae(100);Ruminococcus(100);
Otu00837	176	Bacteria(100);Firmicutes(100);Bacilli(100);Lactobacillales(100);Streptococcaceae(100);Streptococcus(100);
Otu00838	176	Bacteria(100);Firmicutes(100);Clostridia(100);Clostridiales(100);Peptostreptococcaceae(96);Incertae_Sedis(93);
Otu00839	176	Bacteria(100);Firmicutes(85);Clostridia(85);Clostridiales(85);Clostridiaceae_1(84);Clostridiaceae_1_unclassified(84);
Otu00840	175	Bacteria(100);Firmicutes(100);Clostridia(100);Clostridiales(100);Lachnospiraceae(100);Lachnospiraceae_unclassified(100);
Otu00841	175	Bacteria(100);Bacteria_unclassified(100);Bacteria_unclassified(100);Bacteria_unclassified(100);Bacteria_unclassified(100);Bacteria_unclassified(100);
Otu00842	174	Bacteria(100);Proteobacteria(100);Gammaproteobacteria(100);Enterobacteriales(100);Enterobacteriaceae(100);Enterobacteriaceae_unclassified(100);
Otu00843	174	Bacteria(100);Firmicutes(100);Bacilli(100);Bacilli_unclassified(57);Bacilli_unclassified(57);Bacilli_unclassified(57);
Otu00844	174	Bacteria(100);Firmicutes(100);Bacilli(100);Lactobacillales(100);Lactobacillales_unclassified(91);Lactobacillales_unclassified(91);
Otu00845	173	Bacteria(100);Firmicutes(100);Clostridia(100);Clostridiales(100);Lachnospiraceae(100);Acetatifactor(100);
Otu00846	173	Bacteria(100);Bacteroidetes(100);Bacteroidia(100);Bacteroidales(100);Bacteroidales_unclassified(100);Bacteroidales_unclassified(100);
Otu00847	173	Bacteria(100);Proteobacteria(100);Gammaproteobacteria(100);Gammaproteobacteria_unclassified(95);Gammaproteobacteria_unclassified(95);Gammaproteobacteria_unclassified(95);
Otu00848	173	Bacteria(100);TM6(100);TM6_unclassified(100);TM6_unclassified(100);TM6_unclassified(100);TM6_unclassified(100);
Otu00849	173	Bacteria(100);Firmicutes(100);Clostridia(100);Clostridiales(100);Ruminococcaceae(100);Incertae_Sedis(100);
Otu00850	172	Bacteria(100);Proteobacteria(100);Gammaproteobacteria(100);Enterobacteriales(100);Enterobacteriaceae(100);Enterobacteriaceae_unclassified(80);
Otu00851	172	Bacteria(100);Firmicutes(100);Clostridia(100);Clostridiales(100);Clostridiales_unclassified(100);Clostridiales_unclassified(100);
Otu00852	172	Bacteria(100);Proteobacteria(100);Gammaproteobacteria(100);Enterobacteriales(100);Enterobacteriaceae(100);Enterobacteriaceae_unclassified(100);
Otu00853	172	Bacteria(100);Firmicutes(100);Clostridia(100);Clostridiales(100);vadinBB60(100);vadinBB60_unclassified(100);
Otu00854	171	Bacteria(100);Proteobacteria(70);Gammaproteobacteria(70);Enterobacteriales(64);Enterobacteriaceae(64);Enterobacteriaceae_unclassified(63);
Otu00855	170	Bacteria(100);Proteobacteria(100);Alphaproteobacteria(100);Caulobacterales(100);Caulobacteraceae(100);Caulobacter(100);
Otu00856	170	Bacteria(100);Spirochaetae(100);Spirochaetes(100);Spirochaetales(100);Spirochaetaceae(100);Treponema(100);
Otu00857	170	Bacteria(100);Firmicutes(100);Clostridia(100);Clostridiales(100);Clostridiaceae_1(100);Clostridium_sensu_stricto_1(59);
Otu00858	170	Bacteria(100);Bacteria_unclassified(100);Bacteria_unclassified(100);Bacteria_unclassified(100);Bacteria_unclassified(100);Bacteria_unclassified(100);
Otu00859	169	Bacteria(100);Proteobacteria(100);Gammaproteobacteria(100);Enterobacteriales(100);Enterobacteriaceae(100);Enterobacteriaceae_unclassified(89);
Otu00860	169	Bacteria(100);Firmicutes(100);Bacilli(100);Lactobacillales(99);Lactobacillales_unclassified(65);Lactobacillales_unclassified(65);
Otu00861	168	Bacteria(100);Firmicutes(100);Clostridia(100);Clostridiales(100);Ruminococcaceae(100);Ruminococcaceae_unclassified(100);
Otu00862	168	Bacteria(100);Firmicutes(100);Erysipelotrichia(100);Erysipelotrichales(100);Erysipelotrichaceae(100);Erysipelotrichaceae_unclassified(100);
Otu00863	167	Bacteria(100);Proteobacteria(100);Alphaproteobacteria(100);Rickettsiales(100);Rickettsiaceae(100);Rickettsia(100);
Otu00864	167	Bacteria(100);Bacteria_unclassified(100);Bacteria_unclassified(100);Bacteria_unclassified(100);Bacteria_unclassified(100);Bacteria_unclassified(100);
Otu00865	167	Bacteria(100);Firmicutes(100);Clostridia(100);Clostridiales(100);Lachnospiraceae(100);Lachnospiraceae_unclassified(100);
Otu00866	167	Bacteria(100);Bacteroidetes(100);Bacteroidia(100);Bacteroidales(100);Bacteroidaceae(100);Bacteroides(100);
Otu00867	167	Bacteria(100);Firmicutes(100);Clostridia(100);Clostridiales(100);vadinBB60(100);vadinBB60_unclassified(100);
Otu00868	167	Bacteria(100);Firmicutes(100);Negativicutes(100);Selenomonadales(100);Veillonellaceae(100);Veillonella(100);
Otu00869	167	Bacteria(100);Firmicutes(100);Clostridia(100);Clostridiales(100);Lachnospiraceae(100);Lachnospiraceae_unclassified(93);
Otu00870	167	Bacteria(100);Firmicutes(100);Clostridia(100);Clostridiales(100);Ruminococcaceae(100);Anaerotruncus(100);
Otu00871	166	Bacteria(100);Firmicutes(100);Clostridia(100);Clostridiales(100);Clostridiales_unclassified(100);Clostridiales_unclassified(100);
Otu00872	166	Bacteria(100);Firmicutes(100);Clostridia(63);Clostridiales(63);Clostridiales_unclassified(63);Clostridiales_unclassified(63);
Otu00873	166	Bacteria(100);Firmicutes(100);Clostridia(100);Clostridiales(100);Clostridiales_unclassified(99);Clostridiales_unclassified(99);
Otu00874	166	Bacteria(100);Firmicutes(100);Clostridia(100);Clostridiales(100);Ruminococcaceae(100);Ruminococcus(100);
Otu00875	165	Bacteria(100);Firmicutes(100);Bacilli(100);Bacilli_unclassified(96);Bacilli_unclassified(96);Bacilli_unclassified(96);
Otu00876	165	Bacteria(100);Actinobacteria(100);Actinobacteria(100);Propionibacteriales(100);Propionibacteriaceae(100);Propionibacterium(100);
Otu00877	165	Bacteria(100);Proteobacteria(100);Gammaproteobacteria(100);Enterobacteriales(100);Enterobacteriaceae(100);Enterobacteriaceae_unclassified(95);
Otu00878	164	Bacteria(100);Bacteroidetes(100);Bacteroidia(100);Bacteroidales(100);S24-7(100);S24-7_unclassified(100);
Otu00879	163	Bacteria(100);Firmicutes(100);Clostridia(100);Clostridiales(100);Lachnospiraceae(100);Lachnospiraceae_unclassified(99);
Otu00880	163	Bacteria(100);Bacteroidetes(100);Flavobacteriia(100);Flavobacteriales(100);Blattabacteriaceae(100);Candidatus_Sulcia(100);
Otu00881	163	Bacteria(100);Proteobacteria(100);Betaproteobacteria(100);Burkholderiales(100);Oxalobacteraceae(100);Undibacterium(66);
Otu00882	163	Bacteria(100);Firmicutes(100);Clostridia(99);Clostridiales(99);Ruminococcaceae(99);Incertae_Sedis(99);
Otu00883	163	Bacteria(100);Firmicutes(100);Clostridia(100);Clostridiales(100);Clostridiales_unclassified(99);Clostridiales_unclassified(99);
Otu00884	162	Bacteria(100);Firmicutes(100);Clostridia(100);Clostridiales(100);Ruminococcaceae(99);Incertae_Sedis(83);
Otu00885	162	Bacteria(100);Tenericutes(100);Mollicutes(100);NB1-n(100);NB1-n_unclassified(100);NB1-n_unclassified(100);
Otu00886	161	Bacteria(100);Firmicutes(100);Bacilli(84);Bacilli_unclassified(67);Bacilli_unclassified(67);Bacilli_unclassified(67);
Otu00887	161	Bacteria(100);Bacteroidetes(100);Flavobacteriia(100);Flavobacteriales(100);Flavobacteriaceae(100);Flagellimonas(100);
Otu00888	161	Bacteria(100);Firmicutes(73);Clostridia(73);Clostridiales(73);Clostridiales_unclassified(73);Clostridiales_unclassified(73);
Otu00889	161	Bacteria(100);Proteobacteria(100);Gammaproteobacteria(100);Enterobacteriales(100);Enterobacteriaceae(100);Enterobacteriaceae_unclassified(57);
Otu00890	161	Bacteria(100);Firmicutes(100);Clostridia(100);Clostridiales(100);Lachnospiraceae(100);Lachnospiraceae_unclassified(100);
Otu00891	160	Bacteria(100);Firmicutes(100);Clostridia(100);Clostridiales(100);Lachnospiraceae(100);Lachnospiraceae_unclassified(100);
Otu00892	160	Bacteria(100);Proteobacteria(100);Gammaproteobacteria(100);Enterobacteriales(100);Enterobacteriaceae(100);Enterobacteriaceae_unclassified(99);
Otu00893	159	Bacteria(100);Firmicutes(100);Clostridia(100);Clostridiales(100);Lachnospiraceae(100);Lachnospiraceae_unclassified(100);
Otu00894	159	Bacteria(100);Bacteria_unclassified(100);Bacteria_unclassified(100);Bacteria_unclassified(100);Bacteria_unclassified(100);Bacteria_unclassified(100);
Otu00895	158	Bacteria(100);Bacteria_unclassified(94);Bacteria_unclassified(94);Bacteria_unclassified(94);Bacteria_unclassified(94);Bacteria_unclassified(94);
Otu00896	158	Bacteria(100);Bacteroidetes(100);Bacteroidia(100);Bacteroidales(100);Rikenellaceae(100);Alistipes(100);
Otu00897	158	Bacteria(100);Bacteria_unclassified(100);Bacteria_unclassified(100);Bacteria_unclassified(100);Bacteria_unclassified(100);Bacteria_unclassified(100);
Otu00898	158	Bacteria(100);Bacteroidetes(100);Bacteroidia(100);Bacteroidales(100);Rikenellaceae(100);RC9_gut_group(100);
Otu00899	158	Bacteria(100);Firmicutes(100);Clostridia(100);Clostridiales(100);Lachnospiraceae(100);Roseburia(96);
Otu00900	156	Bacteria(100);Firmicutes(100);Clostridia(100);Clostridiales(100);Ruminococcaceae(100);Incertae_Sedis(100);
Otu00901	156	Bacteria(100);Firmicutes(100);Clostridia(100);Clostridiales(100);Lachnospiraceae(100);Incertae_Sedis(63);
Otu00902	156	Bacteria(100);Firmicutes(100);Clostridia(100);Clostridiales(100);Ruminococcaceae(100);Ruminococcaceae_unclassified(91);
Otu00903	155	Bacteria(100);Firmicutes(100);Bacilli(100);Bacilli_unclassified(71);Bacilli_unclassified(71);Bacilli_unclassified(71);
Otu00904	155	Bacteria(100);Firmicutes(100);Negativicutes(100);Selenomonadales(100);Veillonellaceae(100);Veillonellaceae_unclassified(67);
Otu00905	155	Bacteria(100);Firmicutes(100);Clostridia(100);Clostridiales(100);Lachnospiraceae(100);Lachnospiraceae_unclassified(100);
Otu00906	155	Bacteria(100);Bacteria_unclassified(100);Bacteria_unclassified(100);Bacteria_unclassified(100);Bacteria_unclassified(100);Bacteria_unclassified(100);
Otu00907	155	Bacteria(100);Firmicutes(100);Clostridia(100);Clostridiales(100);Lachnospiraceae(100);Blautia(95);
Otu00908	153	Bacteria(100);Spirochaetae(100);Spirochaetes(100);Spirochaetales(100);Spirochaetaceae(100);M2PT2-76_termite_group(100);
Otu00909	153	Bacteria(100);Firmicutes(100);Clostridia(100);Clostridiales(100);Ruminococcaceae(100);Oscillibacter(100);
Otu00910	153	Bacteria(100);Bacteroidetes(100);Cytophagia(100);Cytophagales(100);Cytophagaceae(100);Cytophaga(100);
Otu00911	153	Bacteria(100);Firmicutes(100);Clostridia(100);Clostridiales(100);Ruminococcaceae(100);Incertae_Sedis(100);
Otu00912	152	Bacteria(100);Firmicutes(100);Firmicutes_unclassified(89);Firmicutes_unclassified(89);Firmicutes_unclassified(89);Firmicutes_unclassified(89);
Otu00913	152	Bacteria(100);Firmicutes(100);Clostridia(100);Clostridiales(100);Ruminococcaceae(100);Sporobacter(62);
Otu00914	151	Bacteria(100);Firmicutes(100);Bacilli(100);Lactobacillales(100);Streptococcaceae(100);Lactococcus(100);
Otu00915	150	Bacteria(100);Firmicutes(100);Bacilli(100);Lactobacillales(100);Lactobacillaceae(100);Lactobacillus(100);
Otu00916	150	Bacteria(100);Actinobacteria(100);Actinobacteria(100);Micrococcales(100);Micrococcaceae(100);Arthrobacter(100);
Otu00917	150	Bacteria(100);Firmicutes(100);Clostridia(100);Clostridiales(100);Lachnospiraceae(100);Blautia(99);
Otu00918	150	Bacteria(100);Firmicutes(100);Negativicutes(100);Selenomonadales(100);Veillonellaceae(100);Veillonella(100);
Otu00919	149	Bacteria(100);Firmicutes(100);Bacilli(100);Bacilli_unclassified(95);Bacilli_unclassified(95);Bacilli_unclassified(95);
Otu00920	149	Bacteria(100);Firmicutes(100);Clostridia(100);Clostridiales(100);Lachnospiraceae(100);Lachnospiraceae_unclassified(100);
Otu00921	149	Bacteria(100);Bacteria_unclassified(73);Bacteria_unclassified(73);Bacteria_unclassified(73);Bacteria_unclassified(73);Bacteria_unclassified(73);
Otu00922	149	Bacteria(100);Firmicutes(100);Firmicutes_unclassified(100);Firmicutes_unclassified(100);Firmicutes_unclassified(100);Firmicutes_unclassified(100);
Otu00923	148	Bacteria(100);Cyanobacteria(100);Melainabacteria(100);Gastranaerophilales(100);Gastranaerophilales_unclassified(100);Gastranaerophilales_unclassified(100);
Otu00924	148	Bacteria(100);Firmicutes(100);Bacilli(100);Bacillales(84);Staphylococcaceae(73);Staphylococcus(59);
Otu00925	148	Bacteria(100);Bacteria_unclassified(100);Bacteria_unclassified(100);Bacteria_unclassified(100);Bacteria_unclassified(100);Bacteria_unclassified(100);
Otu00926	147	Bacteria(100);Bacteroidetes(100);Bacteroidia(100);Bacteroidales(100);Porphyromonadaceae(100);Candidatus_Symbiothrix(100);
Otu00927	147	Bacteria(100);Bacteroidetes(100);Flavobacteriia(100);Flavobacteriales(100);Flavobacteriaceae(100);Chryseobacterium(100);
Otu00928	146	Bacteria(100);Bacteroidetes(100);Bacteroidia(100);Bacteroidales(100);S24-7(100);S24-7_unclassified(100);
Otu00929	145	Bacteria(100);Firmicutes(100);Clostridia(100);Clostridiales(100);Lachnospiraceae(100);Lachnospiraceae_unclassified(100);
Otu00930	145	Bacteria(100);Firmicutes(100);Clostridia(100);Clostridiales(100);Lachnospiraceae(100);Coprococcus(100);
Otu00931	145	Bacteria(100);Firmicutes(100);Clostridia(100);Clostridiales(100);Peptostreptococcaceae(71);Peptostreptococcaceae_unclassified(71);
Otu00932	145	Bacteria(100);Bacteroidetes(100);Bacteroidia(100);Bacteroidales(100);Prevotellaceae(100);Prevotella(100);
Otu00933	145	Bacteria(100);Bacteroidetes(100);Bacteroidia(100);Bacteroidales(100);Prevotellaceae(100);Prevotella(100);
Otu00934	145	Bacteria(100);Firmicutes(100);Clostridia(100);Clostridiales(100);Clostridiales_unclassified(89);Clostridiales_unclassified(89);
Otu00935	145	Bacteria(100);Verrucomicrobia(100);Opitutae(100);vadinHA64(100);vadinHA64_unclassified(100);vadinHA64_unclassified(100);
Otu00936	144	Bacteria(100);Bacteria_unclassified(100);Bacteria_unclassified(100);Bacteria_unclassified(100);Bacteria_unclassified(100);Bacteria_unclassified(100);
Otu00937	144	Bacteria(100);Firmicutes(100);Clostridia(100);Clostridiales(100);Clostridiales_unclassified(100);Clostridiales_unclassified(100);
Otu00938	144	Bacteria(100);Bacteroidetes(100);Bacteroidia(100);Bacteroidales(100);Rikenellaceae(100);dgA-11_gut_group(100);
Otu00939	143	Bacteria(100);Proteobacteria(100);Gammaproteobacteria(96);Enterobacteriales(96);Enterobacteriaceae(96);Enterobacteriaceae_unclassified(94);
Otu00940	143	Bacteria(100);Firmicutes(100);Clostridia(100);Clostridiales(100);Lachnospiraceae(100);Lachnospiraceae_unclassified(100);
Otu00941	143	Bacteria(100);Firmicutes(99);Clostridia(99);Clostridiales(99);Lachnospiraceae(99);Lachnospiraceae_unclassified(99);
Otu00942	143	Bacteria(100);Firmicutes(100);Negativicutes(100);Selenomonadales(100);Veillonellaceae(100);Veillonella(100);
Otu00943	142	Bacteria(100);Bacteroidetes(100);Bacteroidia(100);Bacteroidales(100);S24-7(100);S24-7_unclassified(100);
Otu00944	142	Bacteria(100);Firmicutes(100);Clostridia(100);Clostridiales(100);Lachnospiraceae(100);Lachnospiraceae_unclassified(62);
Otu00945	142	Bacteria(100);Firmicutes(100);Clostridia(100);Clostridiales(100);Lachnospiraceae(100);Lachnospiraceae_unclassified(100);
Otu00946	142	Bacteria(100);Firmicutes(100);Clostridia(100);Clostridiales(100);Lachnospiraceae(100);Blautia(100);
Otu00947	142	Bacteria(100);Firmicutes(100);Clostridia(100);Clostridiales(100);Ruminococcaceae(100);Ruminococcus(99);
Otu00948	142	Bacteria(100);Bacteria_unclassified(100);Bacteria_unclassified(100);Bacteria_unclassified(100);Bacteria_unclassified(100);Bacteria_unclassified(100);
Otu00949	141	Bacteria(100);Firmicutes(100);Clostridia(100);Clostridiales(100);vadinBB60(100);vadinBB60_unclassified(100);
Otu00950	140	Bacteria(100);Proteobacteria(100);Gammaproteobacteria(100);Enterobacteriales(100);Enterobacteriaceae(100);Enterobacteriaceae_unclassified(98);
Otu00951	140	Bacteria(100);Firmicutes(100);Negativicutes(100);Selenomonadales(100);Veillonellaceae(100);Veillonella(54);
Otu00952	140	Bacteria(100);Firmicutes(100);Clostridia(100);Clostridiales(100);Ruminococcaceae(98);Incertae_Sedis(98);
Otu00953	140	Bacteria(100);Bacteroidetes(100);Bacteroidia(100);Bacteroidales(100);Prevotellaceae(100);Prevotella(100);
Otu00954	140	Bacteria(100);Firmicutes(100);Clostridia(100);Clostridiales(100);Clostridiaceae_1(100);Clostridium_sensu_stricto_1(98);
Otu00955	139	Bacteria(100);Proteobacteria(100);Gammaproteobacteria(100);Enterobacteriales(100);Enterobacteriaceae(100);Enterobacteriaceae_unclassified(81);
Otu00956	139	Bacteria(100);Bacteria_unclassified(75);Bacteria_unclassified(75);Bacteria_unclassified(75);Bacteria_unclassified(75);Bacteria_unclassified(75);
Otu00957	139	Bacteria(100);Spirochaetae(100);Spirochaetes(100);Spirochaetales(100);Spirochaetaceae(100);Treponema(100);
Otu00958	139	Bacteria(100);Proteobacteria(88);Gammaproteobacteria(88);Pasteurellales(88);Pasteurellaceae(88);Pasteurellaceae_unclassified(88);
Otu00959	138	Bacteria(100);Firmicutes(100);Clostridia(100);Clostridiales(100);Family_XIII(98);Family_XIII_unclassified(98);
Otu00960	138	Bacteria(100);Proteobacteria(100);Gammaproteobacteria(100);Pasteurellales(100);Pasteurellaceae(100);Pasteurellaceae_unclassified(100);
Otu00961	138	Bacteria(100);Bacteroidetes(100);Flavobacteriia(100);Flavobacteriales(100);Flavobacteriaceae(100);Chryseobacterium(100);
Otu00962	138	Bacteria(100);Firmicutes(100);Firmicutes_unclassified(70);Firmicutes_unclassified(70);Firmicutes_unclassified(70);Firmicutes_unclassified(70);
Otu00963	138	Bacteria(100);Firmicutes(100);Clostridia(100);Clostridiales(100);vadinBB60(100);vadinBB60_unclassified(100);
Otu00964	137	Bacteria(100);Bacteroidetes(100);Bacteroidia(100);Bacteroidales(100);Rikenellaceae(100);BCf9-17_termite_group(100);
Otu00965	137	Bacteria(100);Proteobacteria(100);Gammaproteobacteria(100);Enterobacteriales(100);Enterobacteriaceae(100);Morganella(100);
Otu00966	137	Bacteria(100);Bacteroidetes(100);Bacteroidia(100);Bacteroidales(100);Bacteroidaceae(100);Bacteroides(100);
Otu00967	136	Bacteria(100);Firmicutes(100);Clostridia(100);Clostridiales(100);Clostridiaceae_1(100);Clostridiaceae_1_unclassified(100);
Otu00968	136	Bacteria(100);Firmicutes(100);Negativicutes(100);Selenomonadales(100);Veillonellaceae(100);Veillonella(100);
Otu00969	135	Bacteria(100);Proteobacteria(100);Gammaproteobacteria(100);Enterobacteriales(100);Enterobacteriaceae(100);Enterobacteriaceae_unclassified(63);
Otu00970	135	Bacteria(100);Bacteroidetes(100);Bacteroidetes_unclassified(100);Bacteroidetes_unclassified(100);Bacteroidetes_unclassified(100);Bacteroidetes_unclassified(100);
Otu00971	135	Bacteria(100);Firmicutes(100);Clostridia(100);Clostridiales(100);Lachnospiraceae(100);Lachnospiraceae_unclassified(100);
Otu00972	135	Bacteria(100);Firmicutes(100);Bacilli(100);Bacilli_unclassified(98);Bacilli_unclassified(98);Bacilli_unclassified(98);
Otu00973	135	Bacteria(100);Proteobacteria(100);Deltaproteobacteria(100);Desulfovibrionales(100);Desulfovibrionales_unclassified(100);Desulfovibrionales_unclassified(100);
Otu00974	135	Bacteria(100);Bacteroidetes(100);Bacteroidia(100);Bacteroidales(100);Prevotellaceae(100);Prevotella(100);
Otu00975	134	Bacteria(100);Proteobacteria(100);Betaproteobacteria(100);Burkholderiales(100);Alcaligenaceae(100);Bordetella(98);
Otu00976	134	Bacteria(100);Bacteroidetes(100);Bacteroidia(100);Bacteroidales(100);Prevotellaceae(100);Alloprevotella(100);
Otu00977	134	Bacteria(100);Firmicutes(100);Clostridia(100);Clostridiales(100);Ruminococcaceae(100);Incertae_Sedis(100);
Otu00978	134	Bacteria(100);Firmicutes(100);Clostridia(100);Clostridiales(100);Clostridiales_unclassified(99);Clostridiales_unclassified(99);
Otu00979	134	Bacteria(100);Proteobacteria(100);Alphaproteobacteria(100);Alphaproteobacteria_unclassified(100);Alphaproteobacteria_unclassified(100);Alphaproteobacteria_unclassified(100);
Otu00980	134	Bacteria(100);Bacteroidetes(100);Bacteroidia(100);Bacteroidales(100);Prevotellaceae(100);Prevotella(100);
Otu00981	134	Bacteria(100);Firmicutes(100);Clostridia(100);Clostridiales(100);Defluviitaleaceae(100);Incertae_Sedis(100);
Otu00982	134	Bacteria(100);Proteobacteria(100);Gammaproteobacteria(100);Enterobacteriales(100);Enterobacteriaceae(100);Enterobacteriaceae_unclassified(100);
Otu00983	133	Bacteria(100);Firmicutes(100);Clostridia(100);Clostridiales(100);vadinBB60(100);vadinBB60_unclassified(100);
Otu00984	133	Bacteria(100);Planctomycetes(100);Planctomycetacia(100);Planctomycetales(100);Planctomycetaceae(100);Planctomycetaceae_unclassified(100);
Otu00985	133	Bacteria(100);Firmicutes(100);Bacilli(100);Lactobacillales(93);Lactobacillales_unclassified(86);Lactobacillales_unclassified(86);
Otu00986	133	Bacteria(100);Bacteria_unclassified(100);Bacteria_unclassified(100);Bacteria_unclassified(100);Bacteria_unclassified(100);Bacteria_unclassified(100);
Otu00987	133	Bacteria(100);Firmicutes(100);Clostridia(100);Clostridiales(100);Family_XIII(99);Anaerovorax(99);
Otu00988	133	Bacteria(100);Firmicutes(100);Clostridia(100);Clostridiales(100);Defluviitaleaceae(100);Incertae_Sedis(100);
Otu00989	132	Bacteria(100);Firmicutes(100);Bacilli(100);Lactobacillales(69);Lactobacillales_unclassified(69);Lactobacillales_unclassified(69);
Otu00990	132	Bacteria(100);Cyanobacteria(99);Melainabacteria(99);Melainabacteria_unclassified(99);Melainabacteria_unclassified(99);Melainabacteria_unclassified(99);
Otu00991	132	Bacteria(100);Proteobacteria(59);Proteobacteria_unclassified(59);Proteobacteria_unclassified(59);Proteobacteria_unclassified(59);Proteobacteria_unclassified(59);
Otu00992	131	Bacteria(100);Firmicutes(100);Bacilli(100);Lactobacillales(100);Streptococcaceae(100);Lactococcus(100);
Otu00993	131	Bacteria(100);Bacteroidetes(100);Bacteroidia(100);Bacteroidales(100);Rikenellaceae(100);Alistipes(100);
Otu00994	131	Bacteria(100);Bacteroidetes(100);Bacteroidia(100);Bacteroidales(100);Bacteroidaceae(100);Bacteroides(100);
Otu00995	131	Bacteria(100);Chloroflexi(100);Anaerolineae(100);Anaerolineales(100);Anaerolineaceae(100);Anaerolineaceae_unclassified(100);
Otu00996	131	Bacteria(100);Tenericutes(100);Mollicutes(100);RF9(100);RF9_unclassified(100);RF9_unclassified(100);
Otu00997	130	Bacteria(100);Firmicutes(100);Clostridia(100);Clostridiales(100);Clostridiales_unclassified(99);Clostridiales_unclassified(99);
Otu00998	130	Bacteria(100);Firmicutes(100);Clostridia(100);Clostridiales(100);Defluviitaleaceae(100);Incertae_Sedis(100);
Otu00999	130	Bacteria(100);Proteobacteria(100);Deltaproteobacteria(100);Desulfovibrionales(100);Desulfovibrionaceae(100);Desulfovibrio(100);
Otu01000	130	Bacteria(100);Bacteroidetes(100);Bacteroidia(100);Bacteroidales(100);Prevotellaceae(100);Prevotella(100);
Otu01001	130	Bacteria(100);Actinobacteria(100);Actinobacteria(100);Frankiales(100);Sporichthyaceae(100);hgcI_clade(100);
Otu01002	130	Bacteria(100);Proteobacteria(100);Gammaproteobacteria(100);Enterobacteriales(99);Enterobacteriaceae(99);Enterobacteriaceae_unclassified(99);
Otu01003	129	Bacteria(100);Firmicutes(100);Clostridia(99);Clostridiales(99);Family_XIII(99);Family_XIII_unclassified(99);
Otu01004	129	Bacteria(100);Bacteroidetes(100);Bacteroidia(100);Bacteroidales(100);Rikenellaceae(100);Alistipes(100);
Otu01005	129	Bacteria(100);Proteobacteria(100);Gammaproteobacteria(100);Oceanospirillales(58);Oceanospirillales_unclassified(58);Oceanospirillales_unclassified(58);
Otu01006	129	Bacteria(100);Bacteria_unclassified(100);Bacteria_unclassified(100);Bacteria_unclassified(100);Bacteria_unclassified(100);Bacteria_unclassified(100);
Otu01007	129	Bacteria(100);Firmicutes(100);Clostridia(99);Clostridiales(99);Clostridiaceae_1(99);Clostridiaceae_1_unclassified(99);
Otu01008	128	Bacteria(100);Bacteroidetes(100);Bacteroidia(100);Bacteroidales(100);Bacteroidaceae(100);Bacteroides(100);
Otu01009	128	Bacteria(100);Bacteroidetes(100);Bacteroidia(100);Bacteroidales(100);S24-7(100);S24-7_unclassified(100);
Otu01010	128	Bacteria(100);Spirochaetae(100);Spirochaetes(100);Spirochaetales(100);Spirochaetaceae(100);Treponema(100);
Otu01011	127	Bacteria(100);Firmicutes(100);Clostridia(100);Clostridiales(100);Clostridiaceae_1(100);Clostridiaceae_1_unclassified(100);
Otu01012	127	Bacteria(100);Firmicutes(100);Clostridia(100);Clostridiales(100);Ruminococcaceae(99);Ruminococcaceae_unclassified(99);
Otu01013	127	Bacteria(100);Bacteroidetes(100);Bacteroidia(100);Bacteroidales(100);Bacteroidaceae(100);Bacteroides(100);
Otu01014	127	Bacteria(100);Firmicutes(100);Clostridia(100);Clostridiales(100);Clostridiaceae_1(100);Clostridiaceae_1_unclassified(96);
Otu01015	127	Bacteria(100);Firmicutes(100);Negativicutes(100);Selenomonadales(100);Veillonellaceae(100);Veillonella(100);
Otu01016	127	Bacteria(100);Firmicutes(100);Clostridia(100);Clostridiales(100);Lachnospiraceae(100);Lachnospiraceae_unclassified(100);
Otu01017	126	Bacteria(100);Proteobacteria(100);Deltaproteobacteria(100);Desulfovibrionales(100);Desulfovibrionaceae(100);Bilophila(100);
Otu01018	126	Bacteria(100);Proteobacteria(100);Betaproteobacteria(100);Burkholderiales(100);Comamonadaceae(100);Comamonadaceae_unclassified(93);
Otu01019	126	Bacteria(100);Bacteroidetes(100);Bacteroidia(100);Bacteroidales(100);S24-7(100);S24-7_unclassified(100);
Otu01020	126	Bacteria(100);Firmicutes(100);Clostridia(100);Clostridiales(100);vadinBB60(100);vadinBB60_unclassified(100);
Otu01021	126	Bacteria(100);Proteobacteria(100);Gammaproteobacteria(93);Gammaproteobacteria_unclassified(93);Gammaproteobacteria_unclassified(93);Gammaproteobacteria_unclassified(93);
Otu01022	126	Bacteria(100);Firmicutes(100);Clostridia(100);Clostridiales(100);Lachnospiraceae(100);Blautia(99);
Otu01023	125	Bacteria(100);Firmicutes(100);Bacilli(100);Bacilli_unclassified(66);Bacilli_unclassified(66);Bacilli_unclassified(66);
Otu01024	125	Bacteria(100);Bacteroidetes(100);Bacteroidia(100);Bacteroidales(100);Prevotellaceae(100);Prevotella(100);
Otu01025	125	Bacteria(100);Firmicutes(100);Clostridia(100);Clostridiales(100);Ruminococcaceae(100);Oscillibacter(100);
Otu01026	125	Bacteria(100);Firmicutes(100);Clostridia(100);Clostridiales(100);Ruminococcaceae(100);Ruminococcaceae_unclassified(100);
Otu01027	124	Bacteria(100);Planctomycetes(100);Phycisphaerae(100);ODP1230B30.09(100);ODP1230B30.09_unclassified(100);ODP1230B30.09_unclassified(100);
Otu01028	124	Bacteria(100);Firmicutes(100);Firmicutes_unclassified(78);Firmicutes_unclassified(78);Firmicutes_unclassified(78);Firmicutes_unclassified(78);
Otu01029	124	Bacteria(100);Firmicutes(100);Clostridia(99);Clostridiales(99);Ruminococcaceae(86);Ruminococcaceae_unclassified(86);
Otu01030	124	Bacteria(100);Firmicutes(100);Clostridia(100);Clostridiales(100);Defluviitaleaceae(100);Defluviitaleaceae_unclassified(100);
Otu01031	123	Bacteria(100);Firmicutes(100);Clostridia(100);Clostridiales(100);Ruminococcaceae(100);Ruminococcaceae_unclassified(100);
Otu01032	123	Bacteria(100);Firmicutes(92);Clostridia(92);Clostridiales(92);Clostridiales_unclassified(81);Clostridiales_unclassified(81);
Otu01033	123	Bacteria(100);Firmicutes(100);Clostridia(100);Clostridiales(100);Lachnospiraceae(100);Lachnospiraceae_unclassified(100);
Otu01034	123	Bacteria(100);Firmicutes(100);Clostridia(98);Clostridiales(98);Clostridiales_unclassified(97);Clostridiales_unclassified(97);
Otu01035	123	Bacteria(100);Firmicutes(100);Clostridia(100);Clostridiales(100);Clostridiaceae_1(100);Clostridiaceae_1_unclassified(100);
Otu01036	122	Bacteria(100);Bacteroidetes(100);Flavobacteriia(100);Flavobacteriales(100);Flavobacteriaceae(100);Chryseobacterium(100);
Otu01037	122	Bacteria(100);Bacteria_unclassified(100);Bacteria_unclassified(100);Bacteria_unclassified(100);Bacteria_unclassified(100);Bacteria_unclassified(100);
Otu01038	122	Bacteria(100);Firmicutes(100);Bacilli(100);Lactobacillales(100);Lactobacillaceae(99);Lactobacillus(99);
Otu01039	122	Bacteria(100);Firmicutes(100);Clostridia(100);Clostridiales(100);vadinBB60(100);vadinBB60_unclassified(100);
Otu01040	122	Bacteria(100);Proteobacteria(100);Betaproteobacteria(100);Burkholderiales(100);Comamonadaceae(100);Simplicispira(93);
Otu01041	122	Bacteria(100);Firmicutes(100);Clostridia(100);Clostridiales(100);Lachnospiraceae(100);Lachnospiraceae_unclassified(100);
Otu01042	122	Bacteria(100);Firmicutes(100);Bacilli(100);Bacillales(69);Staphylococcaceae(66);Staphylococcus(55);
Otu01043	122	Bacteria(100);Bacteroidetes(100);Bacteroidia(100);Bacteroidales(100);S24-7(100);S24-7_unclassified(100);
Otu01044	122	Bacteria(100);Firmicutes(100);Bacilli(100);Bacillales(74);Staphylococcaceae(68);Staphylococcaceae_unclassified(68);
Otu01045	122	Bacteria(100);Firmicutes(100);Clostridia(100);Clostridiales(100);Clostridiaceae_1(100);Clostridiaceae_1_unclassified(94);
Otu01046	122	Bacteria(100);Proteobacteria(100);Gammaproteobacteria(100);Enterobacteriales(100);Enterobacteriaceae(100);Escherichia-Shigella(66);
Otu01047	121	Bacteria(100);Firmicutes(100);Bacilli(91);Bacilli_unclassified(84);Bacilli_unclassified(84);Bacilli_unclassified(84);
Otu01048	121	Bacteria(100);Firmicutes(100);Clostridia(100);Clostridiales(100);Lachnospiraceae(100);Lachnospiraceae_unclassified(100);
Otu01049	121	Bacteria(100);Bacteroidetes(100);Bacteroidia(100);Bacteroidales(100);S24-7(100);S24-7_unclassified(100);
Otu01050	121	Bacteria(100);Proteobacteria(100);Betaproteobacteria(100);Burkholderiales(100);Comamonadaceae(100);Comamonadaceae_unclassified(100);
Otu01051	121	Bacteria(100);Bacteroidetes(100);Bacteroidia(100);Bacteroidales(100);Prevotellaceae(100);Prevotella(100);
Otu01052	120	Bacteria(100);Chloroflexi(100);KD4-96(100);KD4-96_unclassified(100);KD4-96_unclassified(100);KD4-96_unclassified(100);
Otu01053	120	Bacteria(100);Firmicutes(100);Bacilli(100);Lactobacillales(83);Lactobacillales_unclassified(75);Lactobacillales_unclassified(75);
Otu01054	120	Bacteria(100);Bacteria_unclassified(100);Bacteria_unclassified(100);Bacteria_unclassified(100);Bacteria_unclassified(100);Bacteria_unclassified(100);
Otu01055	119	Bacteria(100);Proteobacteria(100);Gammaproteobacteria(100);Vibrionales(100);Vibrionaceae(100);Photobacterium(99);
Otu01056	119	Bacteria(100);Firmicutes(100);Negativicutes(100);Selenomonadales(100);Veillonellaceae(100);Veillonella(91);
Otu01057	119	Bacteria(100);Proteobacteria(100);Gammaproteobacteria(100);Enterobacteriales(100);Enterobacteriaceae(100);Enterobacteriaceae_unclassified(100);
Otu01058	119	Bacteria(100);Bacteria_unclassified(100);Bacteria_unclassified(100);Bacteria_unclassified(100);Bacteria_unclassified(100);Bacteria_unclassified(100);
Otu01059	119	Bacteria(100);Tenericutes(100);Mollicutes(100);RF9(100);RF9_unclassified(100);RF9_unclassified(100);
Otu01060	118	Bacteria(100);Bacteria_unclassified(100);Bacteria_unclassified(100);Bacteria_unclassified(100);Bacteria_unclassified(100);Bacteria_unclassified(100);
Otu01061	118	Bacteria(100);Firmicutes(100);Negativicutes(100);Selenomonadales(100);Veillonellaceae(100);Dialister(100);
Otu01062	118	Bacteria(100);Firmicutes(100);Clostridia(100);Clostridiales(100);Lachnospiraceae(100);Blautia(99);
Otu01063	118	Bacteria(100);Firmicutes(100);Clostridia(100);Clostridiales(100);Lachnospiraceae(100);Lachnospiraceae_unclassified(100);
Otu01064	118	Bacteria(100);Firmicutes(100);Bacilli(100);Lactobacillales(58);Lactobacillales_unclassified(58);Lactobacillales_unclassified(58);
Otu01065	117	Bacteria(100);Proteobacteria(100);Gammaproteobacteria(100);Pseudomonadales(100);Moraxellaceae(100);Acinetobacter(100);
Otu01066	117	Bacteria(100);Firmicutes(100);Clostridia(100);Clostridiales(100);Family_XIII(100);Incertae_Sedis(100);
Otu01067	117	Bacteria(100);Firmicutes(100);Clostridia(100);Clostridiales(100);Lachnospiraceae(100);Lachnospiraceae_unclassified(100);
Otu01068	117	Bacteria(100);Firmicutes(100);Clostridia(100);Clostridiales(100);Lachnospiraceae(100);Lachnospiraceae_unclassified(100);
Otu01069	117	Bacteria(100);Firmicutes(100);Clostridia(100);Clostridiales(100);Lachnospiraceae(100);Lachnospiraceae_unclassified(100);
Otu01070	116	Bacteria(100);Proteobacteria(100);Alphaproteobacteria(100);Rickettsiales(100);Rickettsiaceae(100);Rickettsia(100);
Otu01071	116	Bacteria(100);Firmicutes(100);Bacilli(100);Lactobacillales(100);Lactobacillaceae(100);Lactobacillus(100);
Otu01072	116	Bacteria(100);Bacteria_unclassified(72);Bacteria_unclassified(72);Bacteria_unclassified(72);Bacteria_unclassified(72);Bacteria_unclassified(72);
Otu01073	116	Bacteria(100);Actinobacteria(100);Actinobacteria(100);Propionibacteriales(100);Propionibacteriaceae(100);Propionibacteriaceae_unclassified(70);
Otu01074	116	Bacteria(100);Spirochaetae(100);Spirochaetes(100);Spirochaetales(100);Spirochaetaceae(100);Treponema(100);
Otu01075	116	Bacteria(100);Proteobacteria(100);Gammaproteobacteria(100);Enterobacteriales(100);Enterobacteriaceae(100);Enterobacteriaceae_unclassified(89);
Otu01076	116	Bacteria(100);Firmicutes(100);Negativicutes(100);Selenomonadales(100);Veillonellaceae(100);Veillonella(100);
Otu01077	116	Bacteria(100);Firmicutes(84);Clostridia(82);Clostridiales(82);Clostridiales_unclassified(61);Clostridiales_unclassified(61);
Otu01078	115	Bacteria(100);Spirochaetae(100);Spirochaetes(100);Spirochaetales(100);Spirochaetaceae(100);Treponema(100);
Otu01079	115	Bacteria(100);Firmicutes(100);Clostridia(100);Clostridiales(100);Lachnospiraceae(100);Acetatifactor(99);
Otu01080	115	Bacteria(100);Proteobacteria(100);Gammaproteobacteria(100);Enterobacteriales(93);Enterobacteriaceae(93);Enterobacteriaceae_unclassified(81);
Otu01081	115	Bacteria(100);Bacteroidetes(100);Bacteroidia(100);Bacteroidales(100);Marinilabiaceae(100);Mangroviflexus(100);
Otu01082	115	Bacteria(100);Tenericutes(100);Mollicutes(100);RF9(100);RF9_unclassified(100);RF9_unclassified(100);
Otu01083	114	Bacteria(100);Proteobacteria(100);Gammaproteobacteria(100);Enterobacteriales(100);Enterobacteriaceae(100);Enterobacteriaceae_unclassified(69);
Otu01084	114	Bacteria(100);Bacteria_unclassified(65);Bacteria_unclassified(65);Bacteria_unclassified(65);Bacteria_unclassified(65);Bacteria_unclassified(65);
Otu01085	114	Bacteria(100);Spirochaetae(100);Spirochaetes(100);Spirochaetales(100);Spirochaetaceae(100);Treponema(100);
Otu01086	114	Bacteria(100);Firmicutes(100);Clostridia(100);Clostridiales(100);Ruminococcaceae(100);Subdoligranulum(96);
Otu01087	114	Bacteria(100);Firmicutes(100);Bacilli(100);Lactobacillales(67);Lactobacillales_unclassified(63);Lactobacillales_unclassified(63);
Otu01088	113	Bacteria(100);Proteobacteria(100);Alphaproteobacteria(100);Rhodobacterales(100);Rhodobacteraceae(100);Rhodobacteraceae_unclassified(100);
Otu01089	113	Bacteria(100);Spirochaetae(100);Spirochaetes(100);Spirochaetales(100);Spirochaetaceae(100);Treponema(100);
Otu01090	113	Bacteria(100);Firmicutes(100);Clostridia(100);Clostridiales(100);Ruminococcaceae(100);Sporobacter(100);
Otu01091	113	Bacteria(100);Firmicutes(100);Clostridia(100);Clostridiales(100);Lachnospiraceae(100);Lachnospiraceae_unclassified(76);
Otu01092	113	Bacteria(100);Firmicutes(100);Clostridia(98);Clostridiales(98);Clostridiales_unclassified(98);Clostridiales_unclassified(98);
Otu01093	113	Bacteria(100);Firmicutes(100);Clostridia(100);Clostridiales(100);Lachnospiraceae(100);Roseburia(86);
Otu01094	113	Bacteria(100);Firmicutes(100);Bacilli(100);Lactobacillales(84);Lactobacillales_unclassified(84);Lactobacillales_unclassified(84);
Otu01095	112	Bacteria(100);Firmicutes(100);Clostridia(100);Clostridiales(100);Peptostreptococcaceae(61);Incertae_Sedis(58);
Otu01096	112	Bacteria(100);Firmicutes(100);Bacilli(100);Lactobacillales(100);Streptococcaceae(100);Streptococcus(100);
Otu01097	112	Bacteria(100);Firmicutes(100);Clostridia(100);Clostridiales(100);Lachnospiraceae(100);Lachnospiraceae_unclassified(99);
Otu01098	112	Bacteria(100);Firmicutes(100);Bacilli(100);Lactobacillales(100);Lactobacillales_unclassified(97);Lactobacillales_unclassified(97);
Otu01099	112	Bacteria(100);Proteobacteria(100);Gammaproteobacteria(100);Gammaproteobacteria_unclassified(100);Gammaproteobacteria_unclassified(100);Gammaproteobacteria_unclassified(100);
Otu01100	111	Bacteria(100);Bacteroidetes(100);Sphingobacteriia(100);Sphingobacteriales(100);env.OPS_17(100);env.OPS_17_unclassified(100);
Otu01101	111	Bacteria(100);Tenericutes(100);Mollicutes(100);RF9(100);RF9_unclassified(100);RF9_unclassified(100);
Otu01102	111	Bacteria(100);Proteobacteria(100);Gammaproteobacteria(100);Enterobacteriales(100);Enterobacteriaceae(100);Enterobacteriaceae_unclassified(99);
Otu01103	111	Bacteria(100);Actinobacteria(100);Actinobacteria(100);Corynebacteriales(100);Corynebacteriaceae(100);Corynebacterium(100);
Otu01104	110	Bacteria(100);Firmicutes(100);Bacilli(100);Lactobacillales(90);Lactobacillales_unclassified(85);Lactobacillales_unclassified(85);
Otu01105	110	Bacteria(100);Firmicutes(100);Clostridia(100);Clostridiales(100);Clostridiaceae_1(100);Clostridiaceae_1_unclassified(99);
Otu01106	110	Bacteria(100);Proteobacteria(100);Alphaproteobacteria(100);Alphaproteobacteria_unclassified(100);Alphaproteobacteria_unclassified(100);Alphaproteobacteria_unclassified(100);
Otu01107	110	Bacteria(100);Lentisphaerae(100);RFP12_gut_group(100);RFP12_gut_group_unclassified(100);RFP12_gut_group_unclassified(100);RFP12_gut_group_unclassified(100);
Otu01108	110	Bacteria(100);Firmicutes(100);Negativicutes(100);Selenomonadales(100);Veillonellaceae(100);Veillonella(100);
Otu01109	110	Bacteria(100);Bacteroidetes(100);Bacteroidia(100);Bacteroidales(100);Bacteroidaceae(70);Bacteroides(70);
Otu01110	109	Bacteria(100);Proteobacteria(100);Betaproteobacteria(100);Neisseriales(100);Neisseriaceae(100);Stenoxybacter(100);
Otu01111	109	Bacteria(100);Bacteroidetes(100);Bacteroidia(100);Bacteroidales(100);Rikenellaceae(100);BCf9-17_termite_group(100);
Otu01112	109	Bacteria(100);Firmicutes(100);Clostridia(100);Clostridiales(100);Ruminococcaceae(100);Ruminococcaceae_unclassified(100);
Otu01113	109	Bacteria(100);Firmicutes(100);Negativicutes(100);Selenomonadales(100);Veillonellaceae(100);Veillonella(95);
Otu01114	108	Bacteria(100);Firmicutes(100);Bacilli(100);Bacilli_unclassified(91);Bacilli_unclassified(91);Bacilli_unclassified(91);
Otu01115	108	Bacteria(100);Firmicutes(100);Bacilli(100);Lactobacillales(91);Enterococcaceae(63);Enterococcaceae_unclassified(63);
Otu01116	108	Bacteria(100);Proteobacteria(100);Gammaproteobacteria(100);Enterobacteriales(100);Enterobacteriaceae(100);Enterobacteriaceae_unclassified(100);
Otu01117	108	Bacteria(100);Bacteroidetes(100);Flavobacteriia(100);Flavobacteriales(100);Flavobacteriaceae(100);Flavobacterium(100);
Otu01118	108	Bacteria(100);Spirochaetae(100);Spirochaetes(100);Spirochaetales(100);Spirochaetaceae(100);Treponema(100);
Otu01119	108	Bacteria(100);Proteobacteria(100);Deltaproteobacteria(100);Rs-K70_termite_group(100);Rs-K70_termite_group_unclassified(100);Rs-K70_termite_group_unclassified(100);
Otu01120	107	Bacteria(100);Spirochaetae(100);Spirochaetes(100);Spirochaetales(100);Brevinemataceae(100);Brevinema(100);
Otu01121	107	Bacteria(100);Firmicutes(100);Negativicutes(100);Selenomonadales(100);Veillonellaceae(100);Veillonella(100);
Otu01122	107	Bacteria(100);Bacteria_unclassified(100);Bacteria_unclassified(100);Bacteria_unclassified(100);Bacteria_unclassified(100);Bacteria_unclassified(100);
Otu01123	107	Bacteria(100);Proteobacteria(100);Gammaproteobacteria(100);Alteromonadales(100);Pseudoalteromonadaceae(100);Pseudoalteromonas(100);
Otu01124	107	Bacteria(100);Firmicutes(100);Clostridia(100);Clostridiales(100);Lachnospiraceae(100);Lachnospira(100);
Otu01125	106	Bacteria(100);Firmicutes(100);Clostridia(100);Clostridiales(100);Ruminococcaceae(100);Ruminococcaceae_unclassified(99);
Otu01126	106	Bacteria(100);Firmicutes(100);Clostridia(100);Clostridiales(100);Ruminococcaceae(100);Oscillospira(99);
Otu01127	106	Bacteria(100);Proteobacteria(100);Deltaproteobacteria(99);Desulfovibrionales(99);Desulfovibrionales_unclassified(99);Desulfovibrionales_unclassified(99);
Otu01128	106	Bacteria(100);Firmicutes(100);Bacilli(100);Bacillales(83);Staphylococcaceae(78);Staphylococcus(59);
Otu01129	106	Bacteria(100);Firmicutes(100);Clostridia(100);Clostridiales(100);Lachnospiraceae(100);Coprococcus(100);
Otu01130	105	Bacteria(100);Bacteroidetes(100);Flavobacteriia(100);Flavobacteriales(100);Cryomorphaceae(100);Fluviicola(100);
Otu01131	105	Bacteria(100);Acidobacteria(100);Holophagae(100);Holophagales(100);Holophagaceae(100);Holophagaceae_unclassified(100);
Otu01132	105	Bacteria(100);Spirochaetae(100);Spirochaetes(100);Spirochaetales(100);Spirochaetaceae(100);Treponema(100);
Otu01133	105	Bacteria(100);Firmicutes(100);Clostridia(100);Clostridiales(100);Clostridiaceae_1(100);Clostridiaceae_1_unclassified(81);
Otu01134	105	Bacteria(100);Firmicutes(100);Bacilli(100);Lactobacillales(100);Leuconostocaceae(100);Leuconostocaceae_unclassified(100);
Otu01135	105	Bacteria(100);Proteobacteria(100);Gammaproteobacteria(100);Enterobacteriales(100);Enterobacteriaceae(100);Enterobacteriaceae_unclassified(51);
Otu01136	104	Bacteria(100);Candidate_division_OD1(100);Candidate_division_OD1_unclassified(100);Candidate_division_OD1_unclassified(100);Candidate_division_OD1_unclassified(100);Candidate_division_OD1_unclassified(100);
Otu01137	104	Bacteria(100);Firmicutes(100);Clostridia(100);Clostridiales(100);Ruminococcaceae(100);Ruminococcus(100);
Otu01138	104	Bacteria(100);Firmicutes(100);Bacilli(98);Bacilli_unclassified(67);Bacilli_unclassified(67);Bacilli_unclassified(67);
Otu01139	104	Bacteria(100);Proteobacteria(100);Betaproteobacteria(100);Methylophilales(100);Methylophilaceae(100);Methylophilaceae_unclassified(84);
Otu01140	104	Bacteria(100);Firmicutes(100);Bacilli(100);Lactobacillales(100);Carnobacteriaceae(100);Dolosigranulum(100);
Otu01141	103	Bacteria(100);Firmicutes(100);Bacilli(100);Bacilli_unclassified(99);Bacilli_unclassified(99);Bacilli_unclassified(99);
Otu01142	103	Bacteria(100);Chloroflexi(100);Anaerolineae(100);Anaerolineales(100);Anaerolineaceae(100);Anaerolineaceae_unclassified(100);
Otu01143	103	Bacteria(100);Proteobacteria(100);Alphaproteobacteria(100);Rickettsiales(100);Rickettsiales_Incertae_Sedis(100);Candidatus_Captivus(100);
Otu01144	103	Bacteria(100);Firmicutes(100);Clostridia(100);Clostridiales(100);Peptostreptococcaceae(100);Incertae_Sedis(100);
Otu01145	102	Bacteria(100);Firmicutes(100);Clostridia(100);Clostridiales(100);Lachnospiraceae(100);Acetatifactor(100);
Otu01146	102	Bacteria(100);Bacteria_unclassified(82);Bacteria_unclassified(82);Bacteria_unclassified(82);Bacteria_unclassified(82);Bacteria_unclassified(82);
Otu01147	101	Bacteria(100);Firmicutes(100);Clostridia(100);Clostridiales(100);Lachnospiraceae(100);Lachnospiraceae_unclassified(100);
Otu01148	101	Bacteria(100);Firmicutes(100);Clostridia(100);Clostridiales(100);vadinBB60(100);vadinBB60_unclassified(100);
Otu01149	101	Bacteria(100);Spirochaetae(100);Spirochaetes(100);Spirochaetales(100);Spirochaetaceae(100);Treponema(100);
Otu01150	101	Bacteria(100);Firmicutes(100);Bacilli(100);Bacilli_unclassified(99);Bacilli_unclassified(99);Bacilli_unclassified(99);
Otu01151	101	Bacteria(100);Firmicutes(100);Clostridia(100);Clostridiales(100);Lachnospiraceae(100);Lachnospiraceae_unclassified(99);
Otu01152	101	Bacteria(100);Firmicutes(100);Clostridia(100);Clostridiales(100);vadinBB60(100);vadinBB60_unclassified(100);
Otu01153	101	Bacteria(100);Firmicutes(100);Firmicutes_unclassified(71);Firmicutes_unclassified(71);Firmicutes_unclassified(71);Firmicutes_unclassified(71);
Otu01154	101	Bacteria(100);Bacteroidetes(100);Bacteroidia(100);Bacteroidales(100);Prevotellaceae(100);Prevotellaceae_unclassified(100);
Otu01155	101	Bacteria(100);Cyanobacteria(100);Melainabacteria(100);Gastranaerophilales(100);Gastranaerophilales_unclassified(100);Gastranaerophilales_unclassified(100);
Otu01156	101	Bacteria(100);Firmicutes(100);Clostridia(100);Clostridiales(100);Ruminococcaceae(100);Oscillibacter(100);
Otu01157	100	Bacteria(100);Firmicutes(100);Clostridia(100);Clostridiales(100);Christensenellaceae(100);Christensenellaceae_unclassified(100);
Otu01158	100	Bacteria(100);Bacteroidetes(100);Bacteroidia(100);Bacteroidales(100);Prevotellaceae(100);Prevotella(99);
Otu01159	100	Bacteria(100);Firmicutes(100);Clostridia(100);Clostridiales(100);Clostridiaceae_1(100);Clostridiaceae_1_unclassified(83);
Otu01160	100	Bacteria(100);Firmicutes(100);Bacilli(100);Bacillales(64);Bacillales_unclassified(64);Bacillales_unclassified(64);
Otu01161	100	Bacteria(100);Firmicutes(100);Bacilli(100);Bacilli_unclassified(84);Bacilli_unclassified(84);Bacilli_unclassified(84);
Otu01162	99	Bacteria(100);Tenericutes(100);Mollicutes(100);RF9(100);RF9_unclassified(100);RF9_unclassified(100);
Otu01163	99	Bacteria(100);Tenericutes(100);Mollicutes(100);RF9(100);RF9_unclassified(100);RF9_unclassified(100);
Otu01164	99	Bacteria(100);Firmicutes(100);Erysipelotrichia(96);Erysipelotrichales(96);Erysipelotrichaceae(96);Erysipelotrichaceae_unclassified(96);
Otu01165	99	Bacteria(100);Tenericutes(100);Mollicutes(100);RF9(100);RF9_unclassified(100);RF9_unclassified(100);
Otu01166	99	Bacteria(100);Proteobacteria(100);Gammaproteobacteria(100);Order_Incertae_Sedis(99);Family_Incertae_Sedis(99);Marinicella(99);
Otu01167	99	Bacteria(100);Firmicutes(100);Clostridia(100);Clostridiales(100);Clostridiaceae_1(100);Clostridium_sensu_stricto_1(55);
Otu01168	99	Bacteria(100);Firmicutes(100);Clostridia(100);Clostridiales(100);Lachnospiraceae(100);Lachnospiraceae_unclassified(90);
Otu01169	98	Bacteria(100);Firmicutes(100);Clostridia(100);Clostridiales(100);Clostridiaceae_1(100);Clostridiaceae_1_unclassified(59);
Otu01170	98	Bacteria(100);Firmicutes(78);Bacilli(78);Lactobacillales(55);Lactobacillales_unclassified(55);Lactobacillales_unclassified(55);
Otu01171	98	Bacteria(100);Firmicutes(100);Clostridia(100);Clostridiales(100);vadinBB60(100);vadinBB60_unclassified(100);
Otu01172	98	Bacteria(100);Chloroflexi(100);Anaerolineae(100);Anaerolineales(100);Anaerolineaceae(100);Anaerolineaceae_unclassified(100);
Otu01173	98	Bacteria(100);Firmicutes(100);Bacilli(100);Bacillales(94);Bacillales_unclassified(53);Bacillales_unclassified(53);
Otu01174	98	Bacteria(100);Firmicutes(99);Clostridia(99);Clostridiales(99);Ruminococcaceae(99);Ruminococcus(99);
Otu01175	98	Bacteria(100);Firmicutes(100);Clostridia(100);Clostridiales(100);Clostridiaceae_1(100);Proteiniclasticum(98);
Otu01176	98	Bacteria(100);Firmicutes(100);Firmicutes_unclassified(97);Firmicutes_unclassified(97);Firmicutes_unclassified(97);Firmicutes_unclassified(97);
Otu01177	98	Bacteria(100);Firmicutes(100);Clostridia(100);Clostridiales(100);Ruminococcaceae(100);Incertae_Sedis(99);
Otu01178	98	Bacteria(100);Planctomycetes(100);Phycisphaerae(100);ODP1230B30.09(100);ODP1230B30.09_unclassified(100);ODP1230B30.09_unclassified(100);
Otu01179	98	Bacteria(100);Firmicutes(100);Clostridia(100);Clostridiales(100);Lachnospiraceae(100);Blautia(100);
Otu01180	98	Bacteria(100);Bacteroidetes(100);Bacteroidia(100);Bacteroidales(100);S24-7(100);S24-7_unclassified(100);
Otu01181	97	Bacteria(100);Firmicutes(100);Negativicutes(100);Selenomonadales(100);Veillonellaceae(100);Dialister(100);
Otu01182	97	Bacteria(100);Fusobacteria(100);Fusobacteriia(100);Fusobacteriales(100);Leptotrichiaceae(100);Sebaldella(100);
Otu01183	97	Bacteria(100);Firmicutes(100);Clostridia(100);Clostridiales(100);Ruminococcaceae(100);Ruminococcaceae_unclassified(100);
Otu01184	97	Bacteria(100);Spirochaetae(100);Spirochaetes(100);Spirochaetales(100);Spirochaetaceae(100);Spirochaetaceae_unclassified(57);
Otu01185	97	Bacteria(100);Bacteroidetes(100);Sphingobacteriia(100);Sphingobacteriales(100);Saprospiraceae(100);Saprospiraceae_unclassified(100);
Otu01186	96	Bacteria(100);Proteobacteria(100);Gammaproteobacteria(100);Pasteurellales(100);Pasteurellaceae(100);Pasteurellaceae_unclassified(100);
Otu01187	95	Bacteria(100);Firmicutes(100);Bacilli(100);Bacilli_unclassified(53);Bacilli_unclassified(53);Bacilli_unclassified(53);
Otu01188	95	Bacteria(100);Firmicutes(100);Clostridia(100);Clostridiales(100);Defluviitaleaceae(100);Incertae_Sedis(100);
Otu01189	95	Bacteria(100);Tenericutes(100);Mollicutes(100);RF9(100);RF9_unclassified(100);RF9_unclassified(100);
Otu01190	95	Bacteria(100);Firmicutes(100);Bacilli(100);Lactobacillales(99);Streptococcaceae(72);Streptococcus(71);
Otu01191	95	Bacteria(100);Proteobacteria(100);Gammaproteobacteria(100);Gammaproteobacteria_unclassified(57);Gammaproteobacteria_unclassified(57);Gammaproteobacteria_unclassified(57);
Otu01192	95	Bacteria(100);Firmicutes(100);Clostridia(100);Clostridiales(100);Lachnospiraceae(100);Blautia(100);
Otu01193	95	Bacteria(100);Proteobacteria(100);Alphaproteobacteria(100);Rhizobiales(98);Phyllobacteriaceae(98);Cohaesibacter(97);
Otu01194	94	Bacteria(100);Bacteria_unclassified(100);Bacteria_unclassified(100);Bacteria_unclassified(100);Bacteria_unclassified(100);Bacteria_unclassified(100);
Otu01195	94	Bacteria(100);Bacteroidetes(100);Bacteroidetes_unclassified(100);Bacteroidetes_unclassified(100);Bacteroidetes_unclassified(100);Bacteroidetes_unclassified(100);
Otu01196	94	Bacteria(100);Firmicutes(100);Clostridia(98);Clostridiales(98);Peptostreptococcaceae(98);Incertae_Sedis(96);
Otu01197	94	Bacteria(100);Bacteroidetes(100);Bacteroidia(100);Bacteroidales(100);S24-7(100);S24-7_unclassified(100);
Otu01198	94	Bacteria(100);Firmicutes(100);Bacilli(100);Bacillales(79);Bacillales_unclassified(79);Bacillales_unclassified(79);
Otu01199	94	Bacteria(100);Bacteroidetes(100);Bacteroidia(100);Bacteroidales(100);Porphyromonadaceae(100);Porphyromonadaceae_unclassified(99);
Otu01200	94	Bacteria(100);Firmicutes(100);Bacilli(100);Lactobacillales(96);Lactobacillales_unclassified(96);Lactobacillales_unclassified(96);
Otu01201	93	Bacteria(100);RsaHF231(100);RsaHF231_unclassified(100);RsaHF231_unclassified(100);RsaHF231_unclassified(100);RsaHF231_unclassified(100);
Otu01202	93	Bacteria(100);Firmicutes(100);Bacilli(100);Bacilli_unclassified(88);Bacilli_unclassified(88);Bacilli_unclassified(88);
Otu01203	93	Bacteria(100);Bacteroidetes(100);Bacteroidia(100);Bacteroidales(100);Porphyromonadaceae(100);Parabacteroides(100);
Otu01204	93	Bacteria(100);Firmicutes(100);Clostridia(100);Clostridiales(100);Lachnospiraceae(100);Blautia(98);
Otu01205	93	Bacteria(100);Candidate_division_OP8(100);Candidate_division_OP8_unclassified(100);Candidate_division_OP8_unclassified(100);Candidate_division_OP8_unclassified(100);Candidate_division_OP8_unclassified(100);
Otu01206	93	Bacteria(100);Actinobacteria(100);Coriobacteriia(100);Coriobacteriales(100);Coriobacteriaceae(100);Enterorhabdus(100);
Otu01207	93	Bacteria(100);Firmicutes(99);Clostridia(97);Clostridiales(97);Ruminococcaceae(97);Ruminococcaceae_unclassified(97);
Otu01208	93	Bacteria(100);Bacteroidetes(100);Sphingobacteriia(100);Sphingobacteriales(100);Sphingobacteriaceae(100);Pedobacter(95);
Otu01209	93	Bacteria(100);Bacteroidetes(100);Bacteroidia(100);Bacteroidales(100);S24-7(100);S24-7_unclassified(100);
Otu01210	93	Bacteria(100);Firmicutes(100);Clostridia(100);Clostridiales(100);Lachnospiraceae(100);Marvinbryantia(75);
Otu01211	92	Bacteria(100);Bacteroidetes(100);Bacteroidia(100);Bacteroidales(100);Bacteroidaceae(100);Bacteroides(100);
Otu01212	92	Bacteria(100);Proteobacteria(100);Gammaproteobacteria(100);Enterobacteriales(100);Enterobacteriaceae(100);Enterobacteriaceae_unclassified(100);
Otu01213	92	Bacteria(100);Chloroflexi(99);SAR202_clade(99);SAR202_clade_unclassified(99);SAR202_clade_unclassified(99);SAR202_clade_unclassified(99);
Otu01214	92	Bacteria(100);Proteobacteria(100);Gammaproteobacteria(100);Enterobacteriales(75);Enterobacteriaceae(75);Enterobacteriaceae_unclassified(75);
Otu01215	92	Bacteria(100);Actinobacteria(100);Actinobacteria(100);Actinobacteria_unclassified(100);Actinobacteria_unclassified(100);Actinobacteria_unclassified(100);
Otu01216	91	Bacteria(100);Firmicutes(100);Clostridia(100);Clostridiales(100);vadinBB60(100);vadinBB60_unclassified(100);
Otu01217	91	Bacteria(100);Tenericutes(100);Mollicutes(100);Anaeroplasmatales(100);Anaeroplasmataceae(100);Anaeroplasma(100);
Otu01218	91	Bacteria(100);Firmicutes(100);Clostridia(99);Clostridiales(99);Clostridiales_unclassified(99);Clostridiales_unclassified(99);
Otu01219	91	Bacteria(100);Proteobacteria(100);Betaproteobacteria(100);Betaproteobacteria_unclassified(100);Betaproteobacteria_unclassified(100);Betaproteobacteria_unclassified(100);
Otu01220	91	Bacteria(100);Lentisphaerae(100);Lentisphaeria(100);Victivallales(100);Victivallaceae(100);Victivallis(100);
Otu01221	91	Bacteria(100);Firmicutes(100);Clostridia(100);Clostridiales(100);Clostridiales_unclassified(77);Clostridiales_unclassified(77);
Otu01222	91	Bacteria(100);Tenericutes(100);Mollicutes(100);RF9(100);RF9_unclassified(100);RF9_unclassified(100);
Otu01223	90	Bacteria(100);Elusimicrobia(100);Elusimicrobia(100);Lineage_I_(Endomicrobia)(100);Lineage_I_(Endomicrobia)_unclassified(100);Lineage_I_(Endomicrobia)_unclassified(100);
Otu01224	90	Bacteria(100);Proteobacteria(100);Gammaproteobacteria(100);Gammaproteobacteria_unclassified(82);Gammaproteobacteria_unclassified(82);Gammaproteobacteria_unclassified(82);
Otu01225	90	Bacteria(100);Proteobacteria(100);Deltaproteobacteria(100);Myxococcales(100);Polyangiaceae(100);Sorangium(100);
Otu01226	90	Bacteria(100);Firmicutes(100);Clostridia(100);Clostridiales(100);Ruminococcaceae(88);Ruminococcaceae_unclassified(88);
Otu01227	90	Bacteria(100);Firmicutes(100);Clostridia(100);Clostridiales(100);Ruminococcaceae(100);Ruminococcaceae_unclassified(99);
Otu01228	90	Bacteria(100);Firmicutes(100);Bacilli(99);Bacillales(93);Staphylococcaceae(89);Staphylococcus(56);
Otu01229	90	Bacteria(100);Proteobacteria(100);Gammaproteobacteria(66);Enterobacteriales(63);Enterobacteriaceae(63);Enterobacteriaceae_unclassified(63);
Otu01230	89	Bacteria(100);Spirochaetae(88);Spirochaetes(88);Spirochaetales(88);Spirochaetaceae(88);Spirochaetaceae_unclassified(61);
Otu01231	89	Bacteria(100);Tenericutes(100);Mollicutes(100);RF9(100);RF9_unclassified(100);RF9_unclassified(100);
Otu01232	89	Bacteria(100);Bacteria_unclassified(100);Bacteria_unclassified(100);Bacteria_unclassified(100);Bacteria_unclassified(100);Bacteria_unclassified(100);
Otu01233	89	Bacteria(100);Proteobacteria(100);Alphaproteobacteria(100);SAR11_clade(100);LD12_freshwater_group(100);LD12_freshwater_group_unclassified(100);
Otu01234	89	Bacteria(100);Firmicutes(100);Clostridia(100);Clostridiales(100);Lachnospiraceae(100);Blautia(97);
Otu01235	89	Bacteria(100);Spirochaetae(100);Spirochaetes(100);Spirochaetales(100);Spirochaetaceae(100);Treponema(100);
Otu01236	89	Bacteria(100);Actinobacteria(100);Coriobacteriia(100);Coriobacteriales(100);Coriobacteriaceae(100);Atopobium(100);
Otu01237	89	Bacteria(100);Planctomycetes(100);Phycisphaerae(100);ODP1230B30.09(100);ODP1230B30.09_unclassified(100);ODP1230B30.09_unclassified(100);
Otu01238	89	Bacteria(100);Firmicutes(100);Erysipelotrichia(96);Erysipelotrichales(96);Erysipelotrichaceae(96);Erysipelotrichaceae_unclassified(96);
Otu01239	89	Bacteria(100);Firmicutes(100);Clostridia(100);Clostridiales(100);Clostridiaceae_1(100);Clostridiaceae_1_unclassified(99);
Otu01240	88	Bacteria(100);Firmicutes(100);Clostridia(100);Clostridiales(100);Lachnospiraceae(100);Incertae_Sedis(100);
Otu01241	88	Bacteria(100);Proteobacteria(100);Gammaproteobacteria(100);Enterobacteriales(100);Enterobacteriaceae(100);Enterobacteriaceae_unclassified(100);
Otu01242	88	Bacteria(100);Proteobacteria(100);Gammaproteobacteria(100);Enterobacteriales(100);Enterobacteriaceae(100);Enterobacteriaceae_unclassified(96);
Otu01243	88	Bacteria(100);Firmicutes(100);Clostridia(100);Clostridiales(100);Lachnospiraceae(100);Lachnospiraceae_unclassified(96);
Otu01244	88	Bacteria(100);Bacteroidetes(100);Bacteroidia(100);Bacteroidales(100);Porphyromonadaceae(100);Parabacteroides(100);
Otu01245	88	Bacteria(100);Firmicutes(100);Bacilli(100);Lactobacillales(99);Lactobacillales_unclassified(99);Lactobacillales_unclassified(99);
Otu01246	88	Bacteria(100);Firmicutes(100);Clostridia(100);Clostridiales(100);Lachnospiraceae(100);Lachnospiraceae_unclassified(100);
Otu01247	88	Bacteria(100);Bacteroidetes(100);Bacteroidia(100);Bacteroidales(100);S24-7(100);S24-7_unclassified(100);
Otu01248	88	Bacteria(100);Firmicutes(100);Bacilli(100);Lactobacillales(100);Streptococcaceae(82);Streptococcus(82);
Otu01249	88	Bacteria(100);Cyanobacteria(100);Melainabacteria(100);Gastranaerophilales(100);Gastranaerophilales_unclassified(100);Gastranaerophilales_unclassified(100);
Otu01250	88	Bacteria(100);Firmicutes(100);Clostridia(100);Clostridiales(100);Ruminococcaceae(99);Ruminococcaceae_unclassified(99);
Otu01251	87	Bacteria(100);Firmicutes(100);Clostridia(100);Clostridiales(100);Lachnospiraceae(100);Incertae_Sedis(98);
Otu01252	87	Bacteria(100);Bacteroidetes(100);Cytophagia(100);Cytophagales(100);Cytophagaceae(100);Ohtaekwangia(98);
Otu01253	87	Bacteria(100);Bacteria_unclassified(100);Bacteria_unclassified(100);Bacteria_unclassified(100);Bacteria_unclassified(100);Bacteria_unclassified(100);
Otu01254	87	Bacteria(100);Tenericutes(100);Mollicutes(100);RF9(100);RF9_unclassified(100);RF9_unclassified(100);
Otu01255	87	Bacteria(100);Proteobacteria(100);Gammaproteobacteria(100);Enterobacteriales(100);Enterobacteriaceae(100);Enterobacteriaceae_unclassified(100);
Otu01256	87	Bacteria(100);Firmicutes(100);Clostridia(100);Clostridiales(100);Lachnospiraceae(100);Lachnospiraceae_unclassified(100);
Otu01257	87	Bacteria(100);Firmicutes(100);Clostridia(100);Clostridiales(100);Lachnospiraceae(100);Incertae_Sedis(98);
Otu01258	86	Bacteria(100);Firmicutes(100);Bacilli(100);Lactobacillales(100);Lactobacillaceae(100);Lactobacillus(100);
Otu01259	86	Bacteria(100);Firmicutes(100);Clostridia(100);Clostridiales(100);Clostridiaceae_1(100);Clostridium_sensu_stricto_1(96);
Otu01260	86	Bacteria(100);Firmicutes(100);Bacilli(100);Lactobacillales(74);Lactobacillales_unclassified(73);Lactobacillales_unclassified(73);
Otu01261	86	Bacteria(100);Firmicutes(100);Clostridia(100);Clostridiales(100);Clostridiaceae_1(100);Clostridium_sensu_stricto_1(76);
Otu01262	85	Bacteria(100);Proteobacteria(100);Alphaproteobacteria(100);Alphaproteobacteria_unclassified(100);Alphaproteobacteria_unclassified(100);Alphaproteobacteria_unclassified(100);
Otu01263	85	Bacteria(100);Elusimicrobia(100);Elusimicrobia(100);Lineage_I_(Endomicrobia)(100);Lineage_I_(Endomicrobia)_unclassified(100);Lineage_I_(Endomicrobia)_unclassified(100);
Otu01264	85	Bacteria(100);Spirochaetae(100);Spirochaetes(100);Spirochaetales(100);Spirochaetaceae(100);Treponema(100);
Otu01265	85	Bacteria(100);Firmicutes(100);Clostridia(100);Clostridiales(100);Lachnospiraceae(100);Lachnospiraceae_unclassified(100);
Otu01266	85	Bacteria(100);Proteobacteria(100);Gammaproteobacteria(100);Gammaproteobacteria_unclassified(75);Gammaproteobacteria_unclassified(75);Gammaproteobacteria_unclassified(75);
Otu01267	85	Bacteria(100);Bacteroidetes(100);Bacteroidia(100);Bacteroidales(100);Porphyromonadaceae(100);Porphyromonadaceae_unclassified(100);
Otu01268	84	Bacteria(100);Firmicutes(100);Clostridia(100);Clostridiales(100);Peptostreptococcaceae(100);Peptostreptococcus(100);
Otu01269	84	Bacteria(100);Bacteroidetes(100);Bacteroidia(100);Bacteroidales(100);Prevotellaceae(100);Alloprevotella(100);
Otu01270	84	Bacteria(100);Bacteria_unclassified(100);Bacteria_unclassified(100);Bacteria_unclassified(100);Bacteria_unclassified(100);Bacteria_unclassified(100);
Otu01271	84	Bacteria(100);Firmicutes(100);Clostridia(100);Clostridiales(100);Clostridiales_unclassified(100);Clostridiales_unclassified(100);
Otu01272	84	Bacteria(100);Firmicutes(100);Clostridia(98);Clostridiales(98);Clostridiales_unclassified(98);Clostridiales_unclassified(98);
Otu01273	84	Bacteria(100);Firmicutes(100);Clostridia(100);Clostridiales(100);Ruminococcaceae(100);Ruminococcaceae_unclassified(100);
Otu01274	84	Bacteria(100);Firmicutes(100);Clostridia(100);Clostridiales(100);Lachnospiraceae(100);Lachnospiraceae_unclassified(100);
Otu01275	83	Bacteria(100);Proteobacteria(100);Gammaproteobacteria(100);Enterobacteriales(57);Enterobacteriaceae(57);Enterobacteriaceae_unclassified(52);
Otu01276	83	Bacteria(100);Proteobacteria(100);Alphaproteobacteria(100);Sphingomonadales(100);Sphingomonadaceae(100);Novosphingobium(98);
Otu01277	83	Bacteria(100);Proteobacteria(100);Gammaproteobacteria(100);Gammaproteobacteria_unclassified(97);Gammaproteobacteria_unclassified(97);Gammaproteobacteria_unclassified(97);
Otu01278	83	Bacteria(100);Proteobacteria(100);Gammaproteobacteria(100);Enterobacteriales(100);Enterobacteriaceae(100);Enterobacteriaceae_unclassified(100);
Otu01279	83	Bacteria(100);Firmicutes(100);Bacilli(100);Lactobacillales(100);Streptococcaceae(97);Streptococcus(97);
Otu01280	83	Bacteria(100);Firmicutes(100);Clostridia(100);Clostridiales(100);Christensenellaceae(100);Christensenellaceae_unclassified(100);
Otu01281	83	Bacteria(100);Bacteroidetes(100);Bacteroidia(100);Bacteroidales(100);Bacteroidaceae(100);Bacteroides(100);
Otu01282	83	Bacteria(100);Firmicutes(100);Negativicutes(81);Selenomonadales(81);Veillonellaceae(81);Veillonella(62);
Otu01283	83	Bacteria(100);Bacteroidetes(100);Bacteroidia(100);Bacteroidales(100);Prevotellaceae(100);Prevotella(100);
Otu01284	83	Bacteria(100);Bacteria_unclassified(100);Bacteria_unclassified(100);Bacteria_unclassified(100);Bacteria_unclassified(100);Bacteria_unclassified(100);
Otu01285	82	Bacteria(100);Proteobacteria(100);Gammaproteobacteria(100);Enterobacteriales(100);Enterobacteriaceae(100);Enterobacteriaceae_unclassified(87);
Otu01286	82	Bacteria(100);Firmicutes(100);Bacilli(100);Lactobacillales(100);Lactobacillales_unclassified(94);Lactobacillales_unclassified(94);
Otu01287	82	Bacteria(100);Firmicutes(100);Clostridia(100);Clostridiales(100);Clostridiaceae_1(100);Clostridiaceae_1_unclassified(100);
Otu01288	82	Bacteria(100);Acidobacteria(100);Acidobacteria(100);Subgroup_4(100);RB41(100);RB41_unclassified(100);
Otu01289	82	Bacteria(100);Planctomycetes(100);Phycisphaerae(100);ODP1230B30.09(100);ODP1230B30.09_unclassified(100);ODP1230B30.09_unclassified(100);
Otu01290	82	Bacteria(100);Actinobacteria(100);Actinobacteria(100);Corynebacteriales(100);Nocardiaceae(100);Rhodococcus(100);
Otu01291	82	Bacteria(100);Candidate_division_OP8(100);Candidate_division_OP8_unclassified(100);Candidate_division_OP8_unclassified(100);Candidate_division_OP8_unclassified(100);Candidate_division_OP8_unclassified(100);
Otu01292	82	Bacteria(100);Tenericutes(100);Mollicutes(100);RF9(100);RF9_unclassified(100);RF9_unclassified(100);
Otu01293	82	Bacteria(100);Bacteroidetes(100);Bacteroidia(100);Bacteroidales(100);S24-7(100);S24-7_unclassified(100);
Otu01294	82	Bacteria(100);Firmicutes(100);Clostridia(100);Clostridiales(100);Ruminococcaceae(100);Incertae_Sedis(100);
Otu01295	82	Bacteria(100);Bacteria_unclassified(93);Bacteria_unclassified(93);Bacteria_unclassified(93);Bacteria_unclassified(93);Bacteria_unclassified(93);
Otu01296	81	Bacteria(100);Proteobacteria(100);Deltaproteobacteria(100);Desulfovibrionales(100);Desulfovibrionaceae(100);Desulfovibrionaceae_unclassified(78);
Otu01297	81	Bacteria(100);Firmicutes(100);Clostridia(100);Clostridiales(100);vadinBB60(100);vadinBB60_unclassified(100);
Otu01298	81	Bacteria(100);Firmicutes(100);Negativicutes(100);Selenomonadales(100);Veillonellaceae(100);Veillonella(100);
Otu01299	81	Bacteria(100);Firmicutes(100);Clostridia(100);Clostridiales(100);Ruminococcaceae(100);Incertae_Sedis(84);
Otu01300	81	Bacteria(100);Firmicutes(100);Clostridia(100);Clostridiales(100);Clostridiaceae_1(100);Clostridiaceae_1_unclassified(100);
Otu01301	81	Bacteria(100);Tenericutes(100);Mollicutes(100);RF9(100);RF9_unclassified(100);RF9_unclassified(100);
Otu01302	80	Bacteria(100);Firmicutes(100);Clostridia(100);Clostridiales(100);Lachnospiraceae(100);Coprococcus(93);
Otu01303	80	Bacteria(100);Firmicutes(100);Clostridia(100);Clostridiales(100);Peptostreptococcaceae(94);Incertae_Sedis(89);
Otu01304	80	Bacteria(100);Firmicutes(100);Clostridia(100);Clostridiales(100);Ruminococcaceae(100);Sporobacter(80);
Otu01305	80	Bacteria(100);Spirochaetae(100);Spirochaetes(100);Spirochaetales(100);Spirochaetaceae(100);Treponema(99);
Otu01306	80	Bacteria(100);Proteobacteria(100);Alphaproteobacteria(100);Sphingomonadales(100);Erythrobacteraceae(100);Erythrobacter(100);
Otu01307	80	Bacteria(100);Firmicutes(99);Clostridia(99);Clostridiales(99);Ruminococcaceae(95);Ruminococcaceae_unclassified(95);
Otu01308	79	Bacteria(100);Proteobacteria(100);Alphaproteobacteria(100);Rhodospirillales(100);Rhodospirillales_unclassified(100);Rhodospirillales_unclassified(100);
Otu01309	79	Bacteria(100);Firmicutes(99);Firmicutes_unclassified(99);Firmicutes_unclassified(99);Firmicutes_unclassified(99);Firmicutes_unclassified(99);
Otu01310	79	Bacteria(100);Bacteroidetes(100);Bacteroidia(100);Bacteroidales(100);S24-7(100);S24-7_unclassified(100);
Otu01311	79	Bacteria(100);Firmicutes(100);Bacilli(100);Bacillales(100);Staphylococcaceae(61);Staphylococcaceae_unclassified(61);
Otu01312	79	Bacteria(100);Bacteria_unclassified(99);Bacteria_unclassified(99);Bacteria_unclassified(99);Bacteria_unclassified(99);Bacteria_unclassified(99);
Otu01313	79	Bacteria(100);Firmicutes(100);Clostridia(100);Clostridiales(100);Ruminococcaceae(100);Intestinimonas(98);
Otu01314	79	Bacteria(100);Firmicutes(100);Firmicutes_unclassified(89);Firmicutes_unclassified(89);Firmicutes_unclassified(89);Firmicutes_unclassified(89);
Otu01315	78	Bacteria(100);Firmicutes(100);Negativicutes(100);Selenomonadales(100);Veillonellaceae(100);Veillonellaceae_unclassified(100);
Otu01316	78	Bacteria(100);Firmicutes(100);Clostridia(100);Clostridiales(100);Lachnospiraceae(100);Dorea(100);
Otu01317	78	Bacteria(100);Firmicutes(99);Clostridia(98);Clostridiales(98);Ruminococcaceae(98);Ruminococcaceae_unclassified(98);
Otu01318	78	Bacteria(100);Proteobacteria(100);Gammaproteobacteria(100);Pasteurellales(100);Pasteurellaceae(100);Pasteurellaceae_unclassified(100);
Otu01319	78	Bacteria(100);Proteobacteria(100);Gammaproteobacteria(100);Enterobacteriales(100);Enterobacteriaceae(100);Enterobacteriaceae_unclassified(93);
Otu01320	78	Bacteria(100);Firmicutes(71);Clostridia(70);Clostridiales(70);Clostridiales_unclassified(70);Clostridiales_unclassified(70);
Otu01321	78	Bacteria(100);Bacteroidetes(100);Bacteroidia(100);Bacteroidales(100);S24-7(100);S24-7_unclassified(100);
Otu01322	78	Bacteria(100);Bacteria_unclassified(95);Bacteria_unclassified(95);Bacteria_unclassified(95);Bacteria_unclassified(95);Bacteria_unclassified(95);
Otu01323	78	Bacteria(100);Firmicutes(100);Clostridia(93);Clostridiales(93);Clostridiales_unclassified(70);Clostridiales_unclassified(70);
Otu01324	77	Bacteria(100);Firmicutes(100);Negativicutes(100);Selenomonadales(100);Veillonellaceae(100);Veillonella(100);
Otu01325	77	Bacteria(100);Firmicutes(100);Clostridia(100);Clostridiales(100);Clostridiaceae_1(100);Clostridium_sensu_stricto_13(100);
Otu01326	77	Bacteria(100);Proteobacteria(100);Betaproteobacteria(100);Burkholderiales(97);Oxalobacteraceae(97);Massilia(52);
Otu01327	77	Bacteria(100);Proteobacteria(100);Gammaproteobacteria(100);Enterobacteriales(60);Enterobacteriaceae(60);Enterobacteriaceae_unclassified(54);
Otu01328	77	Bacteria(100);Bacteroidetes(100);Bacteroidia(100);Bacteroidales(100);Rikenellaceae(100);Blvii28_wastewater-sludge_group(100);
Otu01329	77	Bacteria(100);Firmicutes(100);Clostridia(100);Clostridiales(100);Clostridiaceae_1(100);Clostridiaceae_1_unclassified(99);
Otu01330	77	Bacteria(100);Bacteria_unclassified(100);Bacteria_unclassified(100);Bacteria_unclassified(100);Bacteria_unclassified(100);Bacteria_unclassified(100);
Otu01331	76	Bacteria(100);Firmicutes(100);Clostridia(100);Clostridiales(100);Ruminococcaceae(99);Ruminococcaceae_unclassified(99);
Otu01332	76	Bacteria(100);Firmicutes(100);Bacilli(100);Bacilli_unclassified(91);Bacilli_unclassified(91);Bacilli_unclassified(91);
Otu01333	76	Bacteria(100);Bacteroidetes(100);Bacteroidia(100);Bacteroidales(100);Rikenellaceae(100);Alistipes(100);
Otu01334	76	Bacteria(100);Bacteria_unclassified(100);Bacteria_unclassified(100);Bacteria_unclassified(100);Bacteria_unclassified(100);Bacteria_unclassified(100);
Otu01335	76	Bacteria(100);Proteobacteria(100);Alphaproteobacteria(100);Rhodospirillales(100);Rhodospirillaceae(100);Thalassospira(100);
Otu01336	76	Bacteria(100);Firmicutes(100);Clostridia(100);Clostridiales(100);Ruminococcaceae(100);Ruminococcaceae_unclassified(100);
Otu01337	75	Bacteria(100);Firmicutes(100);Clostridia(100);Clostridiales(100);Ruminococcaceae(100);Ruminococcaceae_unclassified(100);
Otu01338	75	Bacteria(100);Actinobacteria(100);Actinobacteria(100);Bifidobacteriales(100);Bifidobacteriaceae(100);Bifidobacterium(100);
Otu01339	75	Bacteria(100);Proteobacteria(100);Betaproteobacteria(100);Methylophilales(100);Methylophilaceae(100);Methylophilus(100);
Otu01340	75	Bacteria(100);Firmicutes(100);Clostridia(100);Clostridiales(100);Lachnospiraceae(100);Lachnospiraceae_unclassified(99);
Otu01341	75	Bacteria(100);Firmicutes(100);Clostridia(99);Clostridiales(99);Clostridiaceae_1(99);Clostridiaceae_1_unclassified(99);
Otu01342	75	Bacteria(100);Firmicutes(100);Bacilli(100);Lactobacillales(100);Lactobacillaceae(98);Lactobacillus(95);
Otu01343	75	Bacteria(100);Firmicutes(100);Clostridia(100);Clostridiales(100);vadinBB60(100);vadinBB60_unclassified(100);
Otu01344	75	Bacteria(100);Candidate_division_OP8(100);Candidate_division_OP8_unclassified(100);Candidate_division_OP8_unclassified(100);Candidate_division_OP8_unclassified(100);Candidate_division_OP8_unclassified(100);
Otu01345	75	Bacteria(100);Firmicutes(100);Clostridia(100);Clostridiales(100);Lachnospiraceae(100);Lachnospiraceae_unclassified(100);
Otu01346	75	Bacteria(100);Firmicutes(100);Clostridia(100);Clostridiales(100);Lachnospiraceae(100);Roseburia(98);
Otu01347	75	Bacteria(100);Firmicutes(100);Bacilli(100);Bacilli_unclassified(95);Bacilli_unclassified(95);Bacilli_unclassified(95);
Otu01348	75	Bacteria(100);Bacteroidetes(100);Bacteroidia(100);Bacteroidales(100);Prevotellaceae(100);Prevotella(100);
Otu01349	74	Bacteria(100);Firmicutes(100);Clostridia(100);Clostridiales(99);Ruminococcaceae(99);Ruminococcaceae_unclassified(96);
Otu01350	74	Bacteria(100);Firmicutes(100);Clostridia(100);Clostridiales(100);Lachnospiraceae(100);Lachnospiraceae_unclassified(100);
Otu01351	74	Bacteria(100);Bacteria_unclassified(71);Bacteria_unclassified(71);Bacteria_unclassified(71);Bacteria_unclassified(71);Bacteria_unclassified(71);
Otu01352	74	Bacteria(100);Firmicutes(100);Negativicutes(100);Selenomonadales(100);Veillonellaceae(100);Veillonella(100);
Otu01353	74	Bacteria(100);Firmicutes(100);Clostridia(100);Clostridiales(100);Ruminococcaceae(99);Ruminococcaceae_unclassified(99);
Otu01354	74	Bacteria(100);Bacteroidetes(100);Sphingobacteriia(100);Sphingobacteriales(100);NS11-12_marine_group(100);NS11-12_marine_group_unclassified(100);
Otu01355	73	Bacteria(100);Firmicutes(100);Bacilli(100);Bacilli_unclassified(85);Bacilli_unclassified(85);Bacilli_unclassified(85);
Otu01356	73	Bacteria(100);Firmicutes(100);Clostridia(100);Clostridiales(100);Clostridiales_unclassified(100);Clostridiales_unclassified(100);
Otu01357	73	Bacteria(100);Firmicutes(100);Bacilli(100);Lactobacillales(90);Lactobacillales_unclassified(69);Lactobacillales_unclassified(69);
Otu01358	73	Bacteria(100);Planctomycetes(100);Phycisphaerae(100);Phycisphaerales(100);Phycisphaerales_unclassified(87);Phycisphaerales_unclassified(87);
Otu01359	73	Bacteria(100);Firmicutes(100);Clostridia(100);Clostridiales(100);Lachnospiraceae(100);Lachnospiraceae_unclassified(100);
Otu01360	73	Bacteria(100);Chloroflexi(100);KD4-96(100);KD4-96_unclassified(100);KD4-96_unclassified(100);KD4-96_unclassified(100);
Otu01361	73	Bacteria(100);Firmicutes(100);Clostridia(100);Clostridiales(100);Clostridiaceae_1(100);Clostridium_sensu_stricto_1(53);
Otu01362	72	Bacteria(100);Bacteroidetes(100);Bacteroidia(100);Bacteroidales(100);Porphyromonadaceae(100);Parabacteroides(100);
Otu01363	72	Bacteria(100);Firmicutes(100);Clostridia(100);Clostridiales(100);Ruminococcaceae(100);Anaerotruncus(100);
Otu01364	72	Bacteria(100);Bacteroidetes(100);Bacteroidia(100);Bacteroidales(100);S24-7(100);S24-7_unclassified(100);
Otu01365	72	Bacteria(100);Firmicutes(100);Clostridia(100);Clostridiales(100);Defluviitaleaceae(99);Defluviitaleaceae_unclassified(99);
Otu01366	72	Bacteria(100);Tenericutes(100);Mollicutes(100);RF9(100);RF9_unclassified(100);RF9_unclassified(100);
Otu01367	72	Bacteria(100);Firmicutes(100);Bacilli(100);Lactobacillales(55);Lactobacillales_unclassified(55);Lactobacillales_unclassified(55);
Otu01368	72	Bacteria(100);Elusimicrobia(100);Elusimicrobia(100);Lineage_I_(Endomicrobia)(100);Lineage_I_(Endomicrobia)_unclassified(100);Lineage_I_(Endomicrobia)_unclassified(100);
Otu01369	72	Bacteria(100);Firmicutes(100);Negativicutes(100);Selenomonadales(100);Veillonellaceae(100);Veillonella(100);
Otu01370	72	Bacteria(100);Actinobacteria(100);Actinobacteria(100);Corynebacteriales(100);Nocardiaceae(100);Rhodococcus(100);
Otu01371	72	Bacteria(100);Proteobacteria(100);Gammaproteobacteria(100);Pasteurellales(96);Pasteurellaceae(96);Pasteurellaceae_unclassified(91);
Otu01372	72	Bacteria(100);Firmicutes(100);Negativicutes(100);Selenomonadales(100);Veillonellaceae(100);Veillonella(100);
Otu01373	72	Bacteria(100);Firmicutes(100);Clostridia(100);Clostridiales(100);Lachnospiraceae(100);Roseburia(94);
Otu01374	72	Bacteria(100);Firmicutes(100);Negativicutes(100);Selenomonadales(100);Veillonellaceae(100);Veillonella(62);
Otu01375	72	Bacteria(100);Proteobacteria(100);Gammaproteobacteria(100);Gammaproteobacteria_unclassified(92);Gammaproteobacteria_unclassified(92);Gammaproteobacteria_unclassified(92);
Otu01376	71	Bacteria(100);Proteobacteria(100);Alphaproteobacteria(100);Rhizobiales(100);Methylobacteriaceae(100);Methylobacterium(100);
Otu01377	71	Bacteria(100);Bacteroidetes(100);Bacteroidia(100);Bacteroidales(100);Rikenellaceae(100);RC9_gut_group(100);
Otu01378	71	Bacteria(100);Acidobacteria(100);Acidobacteria(100);Acidobacteriales(100);Acidobacteriaceae_(Subgroup_1)(100);Acidobacteriaceae_(Subgroup_1)_unclassified(100);
Otu01379	71	Bacteria(100);Bacteroidetes(100);Bacteroidia(100);Bacteroidales(100);S24-7(100);S24-7_unclassified(100);
Otu01380	71	Bacteria(100);Firmicutes(92);Bacilli(92);Lactobacillales(92);Lactobacillales_unclassified(92);Lactobacillales_unclassified(92);
Otu01381	71	Bacteria(100);Actinobacteria(100);Actinobacteria(100);Micrococcales(100);Microbacteriaceae(100);Microbacteriaceae_unclassified(88);
Otu01382	71	Bacteria(100);Firmicutes(100);Clostridia(100);Clostridiales(100);Lachnospiraceae(100);Lachnospiraceae_unclassified(77);
Otu01383	71	Bacteria(100);Firmicutes(100);Bacilli(100);Bacillales(98);Staphylococcaceae(98);Staphylococcus(78);
Otu01384	71	Bacteria(100);Proteobacteria(98);Gammaproteobacteria(96);Enterobacteriales(54);Enterobacteriaceae(54);Enterobacteriaceae_unclassified(54);
Otu01385	71	Bacteria(100);Proteobacteria(100);Gammaproteobacteria(100);Enterobacteriales(100);Enterobacteriaceae(100);Enterobacteriaceae_unclassified(100);
Otu01386	70	Bacteria(100);Proteobacteria(100);Alphaproteobacteria(100);Sphingomonadales(100);Sphingomonadaceae(100);Sphingopyxis(78);
Otu01387	70	Bacteria(100);Firmicutes(99);Clostridia(99);Clostridiales(96);Clostridiales_unclassified(96);Clostridiales_unclassified(96);
Otu01388	70	Bacteria(100);Firmicutes(100);Clostridia(100);Clostridiales(100);Lachnospiraceae(100);Lachnospiraceae_unclassified(100);
Otu01389	70	Bacteria(100);Firmicutes(100);Bacilli(100);Bacilli_unclassified(98);Bacilli_unclassified(98);Bacilli_unclassified(98);
Otu01390	70	Bacteria(100);Acidobacteria(100);Acidobacteria(100);Subgroup_4(100);RB41(100);RB41_unclassified(100);
Otu01391	70	Bacteria(100);Proteobacteria(100);Gammaproteobacteria(100);Enterobacteriales(100);Enterobacteriaceae(100);Enterobacteriaceae_unclassified(56);
Otu01392	70	Bacteria(100);Tenericutes(98);Mollicutes(98);Mycoplasmatales(98);Mycoplasmataceae(98);Mycoplasmataceae_unclassified(98);
Otu01393	70	Bacteria(100);Firmicutes(100);Clostridia(100);Clostridiales(100);Ruminococcaceae(100);Ruminococcaceae_unclassified(100);
Otu01394	69	Bacteria(100);Bacteria_unclassified(100);Bacteria_unclassified(100);Bacteria_unclassified(100);Bacteria_unclassified(100);Bacteria_unclassified(100);
Otu01395	69	Bacteria(100);Bacteria_unclassified(100);Bacteria_unclassified(100);Bacteria_unclassified(100);Bacteria_unclassified(100);Bacteria_unclassified(100);
Otu01396	69	Bacteria(100);Tenericutes(100);Mollicutes(100);RF9(100);RF9_unclassified(100);RF9_unclassified(100);
Otu01397	69	Bacteria(100);Bacteria_unclassified(80);Bacteria_unclassified(80);Bacteria_unclassified(80);Bacteria_unclassified(80);Bacteria_unclassified(80);
Otu01398	69	Bacteria(100);Firmicutes(100);Bacilli(100);Bacilli_unclassified(99);Bacilli_unclassified(99);Bacilli_unclassified(99);
Otu01399	69	Bacteria(100);Bacteroidetes(100);Bacteroidia(100);Bacteroidales(100);Bacteroidaceae(100);Bacteroides(100);
Otu01400	69	Bacteria(100);Proteobacteria(61);Gammaproteobacteria(61);Gammaproteobacteria_unclassified(61);Gammaproteobacteria_unclassified(61);Gammaproteobacteria_unclassified(61);
Otu01401	69	Bacteria(100);Bacteroidetes(100);Bacteroidia(100);Bacteroidales(100);S24-7(100);S24-7_unclassified(100);
Otu01402	69	Bacteria(100);Firmicutes(100);Bacilli(100);Lactobacillales(87);Lactobacillales_unclassified(86);Lactobacillales_unclassified(86);
Otu01403	69	Bacteria(100);Firmicutes(100);Clostridia(100);Clostridiales(100);Clostridiales_unclassified(98);Clostridiales_unclassified(98);
Otu01404	69	Bacteria(100);Firmicutes(100);Clostridia(67);Clostridiales(67);Clostridiaceae_1(67);Clostridiaceae_1_unclassified(67);
Otu01405	69	Bacteria(100);Firmicutes(100);Clostridia(99);Clostridiales(99);Ruminococcaceae(99);Incertae_Sedis(63);
Otu01406	69	Bacteria(100);Proteobacteria(100);Gammaproteobacteria(100);Enterobacteriales(100);Enterobacteriaceae(100);Escherichia-Shigella(82);
Otu01407	68	Bacteria(100);Proteobacteria(100);Gammaproteobacteria(100);Enterobacteriales(100);Enterobacteriaceae(100);Enterobacteriaceae_unclassified(99);
Otu01408	68	Bacteria(100);Proteobacteria(100);Betaproteobacteria(100);Rhodocyclales(99);Rhodocyclaceae(99);Rhodocyclaceae_unclassified(90);
Otu01409	68	Bacteria(100);Firmicutes(100);Clostridia(100);Clostridiales(100);Ruminococcaceae(100);Ruminococcaceae_unclassified(100);
Otu01410	68	Bacteria(100);Firmicutes(100);Clostridia(100);Clostridiales(100);Christensenellaceae(100);Christensenellaceae_unclassified(100);
Otu01411	67	Bacteria(100);Firmicutes(100);Bacilli(99);Bacilli_unclassified(98);Bacilli_unclassified(98);Bacilli_unclassified(98);
Otu01412	67	Bacteria(100);Bacteroidetes(100);Bacteroidia(100);Bacteroidales(100);S24-7(100);S24-7_unclassified(100);
Otu01413	67	Bacteria(100);Firmicutes(100);Clostridia(100);Clostridiales(100);Lachnospiraceae(100);Lachnospiraceae_unclassified(100);
Otu01414	67	Bacteria(100);Verrucomicrobia(99);Opitutae(99);Opitutae_unclassified(86);Opitutae_unclassified(86);Opitutae_unclassified(86);
Otu01415	67	Bacteria(100);Firmicutes(100);Negativicutes(100);Selenomonadales(100);Veillonellaceae(100);Veillonellaceae_unclassified(80);
Otu01416	67	Bacteria(100);Firmicutes(100);Clostridia(100);Clostridiales(100);Family_XIII(99);Family_XIII_unclassified(99);
Otu01417	67	Bacteria(100);Bacteroidetes(100);Bacteroidia(100);Bacteroidales(100);S24-7(100);S24-7_unclassified(100);
Otu01418	67	Bacteria(100);Firmicutes(100);Clostridia(100);Clostridiales(100);vadinBB60(100);vadinBB60_unclassified(100);
Otu01419	67	Bacteria(100);Chloroflexi(100);Anaerolineae(100);Anaerolineales(100);Anaerolineaceae(100);Anaerolineaceae_unclassified(100);
Otu01420	67	Bacteria(100);Firmicutes(100);Clostridia(100);Clostridiales(100);Lachnospiraceae(100);Lachnospiraceae_unclassified(80);
Otu01421	67	Bacteria(100);Firmicutes(100);Clostridia(100);Clostridiales(100);vadinBB60(100);vadinBB60_unclassified(100);
Otu01422	67	Bacteria(100);Spirochaetae(100);Spirochaetes(100);Spirochaetales(100);Spirochaetaceae(100);Treponema(100);
Otu01423	67	Bacteria(100);Bacteria_unclassified(100);Bacteria_unclassified(100);Bacteria_unclassified(100);Bacteria_unclassified(100);Bacteria_unclassified(100);
Otu01424	67	Bacteria(100);Bacteria_unclassified(100);Bacteria_unclassified(100);Bacteria_unclassified(100);Bacteria_unclassified(100);Bacteria_unclassified(100);
Otu01425	67	Bacteria(100);Acidobacteria(100);Acidobacteria(100);Subgroup_3(100);Unknown_Family(100);Bryobacter(100);
Otu01426	67	Bacteria(100);Bacteroidetes(100);Bacteroidia(100);Bacteroidales(100);Bacteroidales_unclassified(100);Bacteroidales_unclassified(100);
Otu01427	67	Bacteria(100);Tenericutes(100);Mollicutes(100);RF9(100);RF9_unclassified(100);RF9_unclassified(100);
Otu01428	67	Bacteria(100);Proteobacteria(100);Gammaproteobacteria(100);Pseudomonadales(100);Pseudomonadaceae(100);Azotobacter(51);
Otu01429	67	Bacteria(100);Firmicutes(100);Bacilli(98);Lactobacillales(80);Lactobacillales_unclassified(56);Lactobacillales_unclassified(56);
Otu01430	67	Bacteria(100);Proteobacteria(100);Gammaproteobacteria(100);Enterobacteriales(100);Enterobacteriaceae(100);Enterobacteriaceae_unclassified(96);
Otu01431	67	Bacteria(100);Spirochaetae(100);Spirochaetes(100);Spirochaetales(100);Spirochaetaceae(100);Treponema(100);
Otu01432	67	Bacteria(100);Bacteria_unclassified(99);Bacteria_unclassified(99);Bacteria_unclassified(99);Bacteria_unclassified(99);Bacteria_unclassified(99);
Otu01433	67	Bacteria(100);Firmicutes(100);Negativicutes(100);Selenomonadales(100);Veillonellaceae(100);Veillonella(100);
Otu01434	67	Bacteria(100);Bacteria_unclassified(100);Bacteria_unclassified(100);Bacteria_unclassified(100);Bacteria_unclassified(100);Bacteria_unclassified(100);
Otu01435	67	Bacteria(100);Proteobacteria(100);Betaproteobacteria(100);Nitrosomonadales(100);Nitrosomonadaceae(100);Nitrosomonadaceae_unclassified(100);
Otu01436	66	Bacteria(100);Bacteroidetes(100);Bacteroidia(100);Bacteroidales(100);Prevotellaceae(100);Prevotella(100);
Otu01437	66	Bacteria(100);Proteobacteria(100);Gammaproteobacteria(100);Enterobacteriales(100);Enterobacteriaceae(100);Enterobacteriaceae_unclassified(100);
Otu01438	66	Bacteria(100);Proteobacteria(100);Gammaproteobacteria(100);Enterobacteriales(100);Enterobacteriaceae(100);Enterobacteriaceae_unclassified(93);
Otu01439	66	Bacteria(100);Firmicutes(100);Firmicutes_unclassified(85);Firmicutes_unclassified(85);Firmicutes_unclassified(85);Firmicutes_unclassified(85);
Otu01440	66	Bacteria(100);Firmicutes(100);Bacilli(100);Bacillales(94);Staphylococcaceae(94);Staphylococcaceae_unclassified(94);
Otu01441	66	Bacteria(100);Actinobacteria(100);Actinobacteria(100);Micrococcales(100);Micrococcaceae(100);Arthrobacter(85);
Otu01442	66	Bacteria(100);Chloroflexi(100);Anaerolineae(97);Anaerolineales(97);Anaerolineaceae(97);Anaerolineaceae_unclassified(97);
Otu01443	66	Bacteria(100);Firmicutes(100);Clostridia(100);Clostridiales(100);Lachnospiraceae(100);Blautia(97);
Otu01444	66	Bacteria(100);Firmicutes(100);Bacilli(100);Bacilli_unclassified(70);Bacilli_unclassified(70);Bacilli_unclassified(70);
Otu01445	66	Bacteria(100);Bacteroidetes(100);Bacteroidia(100);Bacteroidales(100);S24-7(100);S24-7_unclassified(100);
Otu01446	66	Bacteria(100);Firmicutes(100);Clostridia(100);Clostridiales(100);vadinBB60(100);vadinBB60_unclassified(100);
Otu01447	65	Bacteria(100);Proteobacteria(100);Gammaproteobacteria(100);Enterobacteriales(100);Enterobacteriaceae(100);Enterobacteriaceae_unclassified(74);
Otu01448	65	Bacteria(100);Synergistetes(100);Synergistia(100);Synergistales(100);Synergistaceae(100);Candidatus_Tammella(100);
Otu01449	65	Bacteria(100);Bacteroidetes(100);Cytophagia(100);Order_II(100);Rhodothermaceae(100);Salinibacter(100);
Otu01450	65	Bacteria(100);Proteobacteria(100);Gammaproteobacteria(100);Gammaproteobacteria_unclassified(64);Gammaproteobacteria_unclassified(64);Gammaproteobacteria_unclassified(64);
Otu01451	65	Bacteria(100);Proteobacteria(100);Gammaproteobacteria(100);Enterobacteriales(100);Enterobacteriaceae(100);Enterobacteriaceae_unclassified(100);
Otu01452	65	Bacteria(100);Proteobacteria(100);Alphaproteobacteria(100);Sphingomonadales(100);Sphingomonadaceae(100);Sphingomonas(100);
Otu01453	65	Bacteria(100);Candidate_division_WS3(91);Candidate_division_WS3_unclassified(91);Candidate_division_WS3_unclassified(91);Candidate_division_WS3_unclassified(91);Candidate_division_WS3_unclassified(91);
Otu01454	65	Bacteria(100);Firmicutes(100);Bacilli(100);Bacilli_unclassified(88);Bacilli_unclassified(88);Bacilli_unclassified(88);
Otu01455	65	Bacteria(100);Bacteroidetes(100);Bacteroidia(100);Bacteroidales(100);S24-7(100);S24-7_unclassified(100);
Otu01456	65	Bacteria(100);Proteobacteria(100);Gammaproteobacteria(100);Enterobacteriales(100);Enterobacteriaceae(100);Enterobacteriaceae_unclassified(94);
Otu01457	64	Bacteria(100);Firmicutes(100);Clostridia(100);Clostridiales(100);Ruminococcaceae(100);Ruminococcaceae_unclassified(100);
Otu01458	64	Bacteria(100);Chloroflexi(100);KD4-96(100);KD4-96_unclassified(100);KD4-96_unclassified(100);KD4-96_unclassified(100);
Otu01459	64	Bacteria(100);Firmicutes(100);Clostridia(100);Clostridiales(100);Clostridiaceae_1(100);Clostridiaceae_1_unclassified(86);
Otu01460	64	Bacteria(100);Firmicutes(100);Clostridia(100);Clostridiales(100);Lachnospiraceae(100);Incertae_Sedis(75);
Otu01461	64	Bacteria(100);Actinobacteria(100);Actinobacteria(100);Frankiales(100);Cryptosporangiaceae(100);Fodinicola(100);
Otu01462	64	Bacteria(100);Proteobacteria(100);Gammaproteobacteria(100);Xanthomonadales(100);Xanthomonadaceae(100);Panacagrimonas(100);
Otu01463	64	Bacteria(100);Gemmatimonadetes(100);Gemmatimonadetes(100);Gemmatimonadales(100);Gemmatimonadaceae(100);Gemmatimonadaceae_unclassified(100);
Otu01464	64	Bacteria(100);Bacteria_unclassified(100);Bacteria_unclassified(100);Bacteria_unclassified(100);Bacteria_unclassified(100);Bacteria_unclassified(100);
Otu01465	64	Bacteria(100);Firmicutes(100);Clostridia(100);Clostridiales(100);Lachnospiraceae(100);Lachnospiraceae_unclassified(100);
Otu01466	64	Bacteria(100);Bacteroidetes(100);Bacteroidia(100);Bacteroidales(100);Porphyromonadaceae(100);Candidatus_Armantifilum(96);
Otu01467	64	Bacteria(100);Firmicutes(100);Clostridia(100);Clostridiales(100);Ruminococcaceae(100);Intestinimonas(91);
Otu01468	63	Bacteria(100);Firmicutes(100);Clostridia(100);Clostridiales(100);Ruminococcaceae(99);Ruminococcaceae_unclassified(99);
Otu01469	63	Bacteria(100);Actinobacteria(100);Actinobacteria(100);Micrococcales(100);Micrococcaceae(100);Micrococcus(88);
Otu01470	63	Bacteria(100);Bacteria_unclassified(100);Bacteria_unclassified(100);Bacteria_unclassified(100);Bacteria_unclassified(100);Bacteria_unclassified(100);
Otu01471	63	Bacteria(100);Bacteroidetes(100);Bacteroidia(100);Bacteroidales(100);S24-7(100);S24-7_unclassified(100);
Otu01472	63	Bacteria(100);Bacteroidetes(100);Flavobacteriia(100);Flavobacteriales(100);Flavobacteriaceae(100);Flavobacterium(100);
Otu01473	63	Bacteria(100);Actinobacteria(100);Actinobacteria(100);Micrococcales(100);Microbacteriaceae(99);Microbacteriaceae_unclassified(99);
Otu01474	63	Bacteria(100);Firmicutes(100);Bacilli(100);Lactobacillales(97);Lactobacillales_unclassified(93);Lactobacillales_unclassified(93);
Otu01475	63	Bacteria(100);Spirochaetae(100);Spirochaetes(100);Spirochaetales(100);Brachyspiraceae(100);Brachyspira(100);
Otu01476	63	Bacteria(100);Bacteroidetes(100);Bacteroidia(100);Bacteroidales(100);S24-7(100);S24-7_unclassified(100);
Otu01477	63	Bacteria(100);Candidate_division_TM7(100);Candidate_division_TM7_unclassified(100);Candidate_division_TM7_unclassified(100);Candidate_division_TM7_unclassified(100);Candidate_division_TM7_unclassified(100);
Otu01478	63	Bacteria(100);Bacteroidetes(100);Bacteroidia(100);Bacteroidales(100);Bacteroidaceae(100);Bacteroides(100);
Otu01479	63	Bacteria(100);Firmicutes(100);Clostridia(100);Clostridiales(100);Clostridiaceae_1(100);Clostridiaceae_1_unclassified(99);
Otu01480	63	Bacteria(100);Firmicutes(100);Clostridia(100);Clostridiales(100);Clostridiaceae_1(100);Clostridium_sensu_stricto_13(99);
Otu01481	62	Bacteria(100);Firmicutes(96);Clostridia(96);Clostridiales(96);Ruminococcaceae(96);Ruminococcaceae_unclassified(96);
Otu01482	62	Bacteria(100);Candidate_division_OP8(97);Candidate_division_OP8_unclassified(97);Candidate_division_OP8_unclassified(97);Candidate_division_OP8_unclassified(97);Candidate_division_OP8_unclassified(97);
Otu01483	62	Bacteria(100);Bacteroidetes(100);Bacteroidia(100);Bacteroidales(100);S24-7(100);S24-7_unclassified(100);
Otu01484	62	Bacteria(100);Bacteroidetes(100);Cytophagia(100);Cytophagales(100);Cytophagaceae(100);Arcicella(67);
Otu01485	62	Bacteria(100);Firmicutes(100);Clostridia(100);Clostridiales(100);Clostridiaceae_1(100);Clostridiaceae_1_unclassified(99);
Otu01486	62	Bacteria(100);Firmicutes(100);Clostridia(100);Clostridiales(100);Lachnospiraceae(100);Lachnospiraceae_unclassified(100);
Otu01487	62	Bacteria(100);Firmicutes(100);Bacilli(100);Lactobacillales(81);Lactobacillales_unclassified(81);Lactobacillales_unclassified(81);
Otu01488	62	Bacteria(100);Actinobacteria(100);Actinobacteria(100);Bifidobacteriales(100);Bifidobacteriaceae(100);Bifidobacterium(100);
Otu01489	62	Bacteria(100);Acidobacteria(100);Acidobacteria(100);Subgroup_6(100);Subgroup_6_unclassified(100);Subgroup_6_unclassified(100);
Otu01490	62	Bacteria(100);Bacteroidetes(100);Bacteroidia(100);Bacteroidales(100);S24-7(100);S24-7_unclassified(100);
Otu01491	62	Bacteria(100);Proteobacteria(100);Gammaproteobacteria(100);Enterobacteriales(100);Enterobacteriaceae(100);Enterobacteriaceae_unclassified(97);
Otu01492	62	Bacteria(100);Firmicutes(100);Negativicutes(100);Selenomonadales(100);Acidaminococcaceae(100);Phascolarctobacterium(100);
Otu01493	62	Bacteria(100);Verrucomicrobia(100);Opitutae(100);Opitutae_unclassified(100);Opitutae_unclassified(100);Opitutae_unclassified(100);
Otu01494	62	Bacteria(100);Bacteria_unclassified(100);Bacteria_unclassified(100);Bacteria_unclassified(100);Bacteria_unclassified(100);Bacteria_unclassified(100);
Otu01495	61	Bacteria(100);Bacteroidetes(100);Bacteroidia(100);Bacteroidales(100);S24-7(100);S24-7_unclassified(100);
Otu01496	61	Bacteria(100);Proteobacteria(100);Gammaproteobacteria(100);Enterobacteriales(97);Enterobacteriaceae(97);Enterobacteriaceae_unclassified(94);
Otu01497	61	Bacteria(100);Firmicutes(100);Clostridia(100);Clostridiales(100);Ruminococcaceae(100);Ruminococcus(97);
Otu01498	61	Bacteria(100);Cyanobacteria(100);Cyanobacteria(100);SubsectionIII(100);FamilyI(100);FamilyI_unclassified(86);
Otu01499	61	Bacteria(100);Firmicutes(100);Clostridia(100);Clostridiales(100);Ruminococcaceae(100);Oscillibacter(100);
Otu01500	61	Bacteria(100);Proteobacteria(99);Gammaproteobacteria(99);Enterobacteriales(53);Enterobacteriaceae(53);Enterobacteriaceae_unclassified(53);
Otu01501	61	Bacteria(100);Proteobacteria(100);Gammaproteobacteria(100);Pasteurellales(100);Pasteurellaceae(100);Pasteurellaceae_unclassified(100);
Otu01502	61	Bacteria(100);Proteobacteria(100);Gammaproteobacteria(100);Pseudomonadales(100);Moraxellaceae(100);Acinetobacter(100);
Otu01503	61	Bacteria(100);Bacteroidetes(100);Bacteroidia(100);Bacteroidales(100);S24-7(100);S24-7_unclassified(100);
Otu01504	61	Bacteria(100);Bacteria_unclassified(100);Bacteria_unclassified(100);Bacteria_unclassified(100);Bacteria_unclassified(100);Bacteria_unclassified(100);
Otu01505	61	Bacteria(100);Proteobacteria(100);Gammaproteobacteria(100);Enterobacteriales(97);Enterobacteriaceae(97);Enterobacteriaceae_unclassified(84);
Otu01506	60	Bacteria(100);Firmicutes(100);Bacilli(100);Bacillales(100);Bacillales_unclassified(92);Bacillales_unclassified(92);
Otu01507	60	Bacteria(100);Firmicutes(100);Clostridia(85);Clostridiales(85);vadinBB60(70);vadinBB60_unclassified(70);
Otu01508	60	Bacteria(100);Firmicutes(100);Clostridia(100);Clostridiales(100);Ruminococcaceae(97);Ruminococcaceae_unclassified(97);
Otu01509	60	Bacteria(100);Firmicutes(100);Bacilli(100);Lactobacillales(99);Streptococcaceae(95);Streptococcus(95);
Otu01510	60	Bacteria(100);Firmicutes(97);Clostridia(97);Clostridiales(97);Clostridiaceae_1(97);Clostridiaceae_1_unclassified(95);
Otu01511	60	Bacteria(100);Firmicutes(100);Negativicutes(100);Selenomonadales(100);Veillonellaceae(100);Veillonella(90);
Otu01512	60	Bacteria(100);Firmicutes(100);Clostridia(100);Clostridiales(100);Ruminococcaceae(97);Ruminococcaceae_unclassified(97);
Otu01513	59	Bacteria(100);Firmicutes(100);Clostridia(100);Clostridiales(100);vadinBB60(100);vadinBB60_unclassified(100);
Otu01514	59	Bacteria(100);Bacteroidetes(100);Bacteroidia(100);Bacteroidales(100);S24-7(100);S24-7_unclassified(100);
Otu01515	59	Bacteria(100);Proteobacteria(100);Gammaproteobacteria(100);Enterobacteriales(100);Enterobacteriaceae(100);Enterobacteriaceae_unclassified(87);
Otu01516	59	Bacteria(100);Firmicutes(56);Clostridia(56);Clostridiales(56);Clostridiaceae_1(56);Clostridiaceae_1_unclassified(56);
Otu01517	59	Bacteria(100);Firmicutes(100);Negativicutes(100);Selenomonadales(100);Veillonellaceae(100);Veillonellaceae_unclassified(82);
Otu01518	59	Bacteria(100);Proteobacteria(100);Gammaproteobacteria(100);Legionellales(100);Coxiellaceae(100);Rickettsiella(99);
Otu01519	59	Bacteria(100);Spirochaetae(100);Spirochaetes(100);Spirochaetales(100);Spirochaetaceae(100);Treponema(100);
Otu01520	59	Bacteria(100);Spirochaetae(100);Spirochaetes(100);Spirochaetales(100);Spirochaetaceae(100);Treponema(100);
Otu01521	59	Bacteria(100);Proteobacteria(100);Alphaproteobacteria(100);Caulobacterales(100);Caulobacteraceae(100);Brevundimonas(100);
Otu01522	59	Bacteria(100);Firmicutes(100);Bacilli(100);Bacilli_unclassified(87);Bacilli_unclassified(87);Bacilli_unclassified(87);
Otu01523	59	Bacteria(100);Firmicutes(100);Clostridia(77);Clostridiales(77);Peptostreptococcaceae(72);Peptostreptococcaceae_unclassified(72);
Otu01524	59	Bacteria(100);Firmicutes(100);Erysipelotrichia(100);Erysipelotrichales(100);Erysipelotrichaceae(100);Catenibacterium(100);
Otu01525	58	Bacteria(100);Proteobacteria(100);Alphaproteobacteria(100);Sphingomonadales(100);Sphingomonadales_unclassified(100);Sphingomonadales_unclassified(100);
Otu01526	58	Bacteria(100);Firmicutes(100);Bacilli(100);Lactobacillales(100);Streptococcaceae(97);Streptococcus(97);
Otu01527	58	Bacteria(100);Firmicutes(99);Firmicutes_unclassified(97);Firmicutes_unclassified(97);Firmicutes_unclassified(97);Firmicutes_unclassified(97);
Otu01528	58	Bacteria(100);Proteobacteria(100);Gammaproteobacteria(100);Gammaproteobacteria_unclassified(73);Gammaproteobacteria_unclassified(73);Gammaproteobacteria_unclassified(73);
Otu01529	58	Bacteria(100);Firmicutes(100);Firmicutes_unclassified(85);Firmicutes_unclassified(85);Firmicutes_unclassified(85);Firmicutes_unclassified(85);
Otu01530	58	Bacteria(100);Proteobacteria(100);Gammaproteobacteria(100);Enterobacteriales(100);Enterobacteriaceae(100);Enterobacteriaceae_unclassified(100);
Otu01531	58	Bacteria(100);Firmicutes(100);Clostridia(100);Clostridiales(100);Ruminococcaceae(100);Ruminococcaceae_unclassified(100);
Otu01532	58	Bacteria(100);Firmicutes(100);Bacilli(100);Bacilli_unclassified(66);Bacilli_unclassified(66);Bacilli_unclassified(66);
Otu01533	57	Bacteria(100);Proteobacteria(100);Betaproteobacteria(100);Nitrosomonadales(99);Nitrosomonadaceae(99);Nitrosomonadaceae_unclassified(99);
Otu01534	57	Bacteria(100);Firmicutes(100);Clostridia(100);Clostridiales(100);Lachnospiraceae(100);Lachnospiraceae_unclassified(100);
Otu01535	57	Bacteria(100);Firmicutes(100);Clostridia(100);Clostridiales(100);vadinBB60(100);vadinBB60_unclassified(100);
Otu01536	57	Bacteria(100);Chloroflexi(100);Anaerolineae(100);Anaerolineales(100);Anaerolineaceae(100);Anaerolineaceae_unclassified(100);
Otu01537	57	Bacteria(100);Firmicutes(100);Bacilli(100);Bacilli_unclassified(83);Bacilli_unclassified(83);Bacilli_unclassified(83);
Otu01538	57	Bacteria(100);Firmicutes(100);Clostridia(100);Clostridiales(100);Clostridiaceae_1(100);Clostridiaceae_1_unclassified(100);
Otu01539	57	Bacteria(100);Firmicutes(100);Bacilli(100);Bacillales(93);Staphylococcaceae(67);Staphylococcaceae_unclassified(67);
Otu01540	57	Bacteria(100);Firmicutes(100);Clostridia(100);Clostridiales(100);Clostridiaceae_1(100);Clostridiaceae_1_unclassified(100);
Otu01541	57	Bacteria(100);Candidate_division_OP8(93);Candidate_division_OP8_unclassified(93);Candidate_division_OP8_unclassified(93);Candidate_division_OP8_unclassified(93);Candidate_division_OP8_unclassified(93);
Otu01542	57	Bacteria(100);Proteobacteria(100);Betaproteobacteria(85);Neisseriales(85);Neisseriaceae(85);Eikenella(85);
Otu01543	57	Bacteria(100);Bacteroidetes(100);Bacteroidia(100);Bacteroidales(100);S24-7(93);S24-7_unclassified(93);
Otu01544	57	Bacteria(100);Bacteroidetes(100);Bacteroidia(100);Bacteroidales(100);S24-7(100);S24-7_unclassified(100);
Otu01545	57	Bacteria(100);Tenericutes(100);Mollicutes(100);RF9(100);RF9_unclassified(100);RF9_unclassified(100);
Otu01546	57	Bacteria(100);Firmicutes(100);Firmicutes_unclassified(85);Firmicutes_unclassified(85);Firmicutes_unclassified(85);Firmicutes_unclassified(85);
Otu01547	57	Bacteria(100);Firmicutes(100);Clostridia(100);Clostridiales(100);Clostridiaceae_1(100);Clostridiaceae_1_unclassified(100);
Otu01548	57	Bacteria(100);Tenericutes(100);Mollicutes(100);RF9(100);RF9_unclassified(100);RF9_unclassified(100);
Otu01549	57	Bacteria(100);Firmicutes(100);Clostridia(100);Clostridiales(100);Family_XIII(100);Incertae_Sedis(100);
Otu01550	57	Bacteria(100);Firmicutes(100);Clostridia(100);Clostridiales(100);Lachnospiraceae(100);Lachnospiraceae_unclassified(100);
Otu01551	56	Bacteria(100);Proteobacteria(100);Gammaproteobacteria(100);Gammaproteobacteria_unclassified(86);Gammaproteobacteria_unclassified(86);Gammaproteobacteria_unclassified(86);
Otu01552	56	Bacteria(100);Bacteroidetes(100);Bacteroidia(100);Bacteroidales(100);Rikenellaceae(100);RC9_gut_group(100);
Otu01553	56	Bacteria(100);Proteobacteria(100);Gammaproteobacteria(100);Enterobacteriales(100);Enterobacteriaceae(100);Enterobacteriaceae_unclassified(100);
Otu01554	56	Bacteria(100);Firmicutes(100);Bacilli(100);Lactobacillales(100);Lactobacillaceae(63);Lactobacillus(63);
Otu01555	56	Bacteria(100);Firmicutes(100);Clostridia(100);Clostridiales(100);Lachnospiraceae(100);Coprococcus(100);
Otu01556	56	Bacteria(100);Firmicutes(100);Bacilli(100);Lactobacillales(81);Lactobacillales_unclassified(81);Lactobacillales_unclassified(81);
Otu01557	56	Bacteria(100);Bacteria_unclassified(100);Bacteria_unclassified(100);Bacteria_unclassified(100);Bacteria_unclassified(100);Bacteria_unclassified(100);
Otu01558	55	Bacteria(100);Bacteroidetes(100);Bacteroidia(100);Bacteroidales(100);S24-7(100);S24-7_unclassified(100);
Otu01559	55	Bacteria(100);Firmicutes(100);Clostridia(100);Clostridiales(100);Ruminococcaceae(100);Ruminococcaceae_unclassified(100);
Otu01560	55	Bacteria(100);Firmicutes(100);Clostridia(100);Clostridiales(100);Clostridiaceae_1(100);Clostridiaceae_1_unclassified(79);
Otu01561	55	Bacteria(100);Bacteria_unclassified(61);Bacteria_unclassified(61);Bacteria_unclassified(61);Bacteria_unclassified(61);Bacteria_unclassified(61);
Otu01562	55	Bacteria(100);Firmicutes(100);Bacilli(100);Bacilli_unclassified(70);Bacilli_unclassified(70);Bacilli_unclassified(70);
Otu01563	55	Bacteria(100);Bacteria_unclassified(100);Bacteria_unclassified(100);Bacteria_unclassified(100);Bacteria_unclassified(100);Bacteria_unclassified(100);
Otu01564	55	Bacteria(100);Proteobacteria(100);Gammaproteobacteria(100);Enterobacteriales(100);Enterobacteriaceae(100);Enterobacteriaceae_unclassified(100);
Otu01565	55	Bacteria(100);Firmicutes(100);Negativicutes(100);Selenomonadales(100);Veillonellaceae(100);Veillonella(62);
Otu01566	55	Bacteria(100);Proteobacteria(100);Alphaproteobacteria(100);Sphingomonadales(100);Sphingomonadaceae(93);Novosphingobium(88);
Otu01567	55	Bacteria(100);Proteobacteria(100);Gammaproteobacteria(100);Enterobacteriales(100);Enterobacteriaceae(100);Enterobacteriaceae_unclassified(99);
Otu01568	55	Bacteria(100);Firmicutes(100);Bacilli(100);Bacillales(100);Bacillales_unclassified(73);Bacillales_unclassified(73);
Otu01569	55	Bacteria(100);Proteobacteria(100);Betaproteobacteria(100);Burkholderiales(100);Alcaligenaceae(100);Parasutterella(100);
Otu01570	55	Bacteria(100);Proteobacteria(100);Betaproteobacteria(100);Rhodocyclales(100);Rhodocyclaceae(100);Dechloromonas(99);
Otu01571	55	Bacteria(100);Bacteroidetes(100);Bacteroidia(100);Bacteroidales(100);S24-7(100);S24-7_unclassified(100);
Otu01572	55	Bacteria(100);Firmicutes(100);Negativicutes(100);Selenomonadales(100);Veillonellaceae(100);Veillonella(100);
Otu01573	55	Bacteria(100);Firmicutes(100);Bacilli(100);Lactobacillales(91);Lactobacillales_unclassified(80);Lactobacillales_unclassified(80);
Otu01574	55	Bacteria(100);Proteobacteria(100);Gammaproteobacteria(100);Gammaproteobacteria_unclassified(100);Gammaproteobacteria_unclassified(100);Gammaproteobacteria_unclassified(100);
Otu01575	54	Bacteria(100);Firmicutes(100);Firmicutes_unclassified(86);Firmicutes_unclassified(86);Firmicutes_unclassified(86);Firmicutes_unclassified(86);
Otu01576	54	Bacteria(100);Firmicutes(100);Clostridia(100);Clostridiales(100);Clostridiales_unclassified(99);Clostridiales_unclassified(99);
Otu01577	54	Bacteria(100);Proteobacteria(100);Gammaproteobacteria(100);Oceanospirillales(99);Halomonadaceae(99);Halomonadaceae_unclassified(99);
Otu01578	54	Bacteria(100);Firmicutes(100);Clostridia(100);Clostridiales(100);Clostridiaceae_1(100);Clostridiaceae_1_unclassified(97);
Otu01579	54	Bacteria(100);Firmicutes(100);Clostridia(99);Clostridiales(99);Peptostreptococcaceae(54);Peptostreptococcaceae_unclassified(54);
Otu01580	54	Bacteria(100);Firmicutes(100);Firmicutes_unclassified(100);Firmicutes_unclassified(100);Firmicutes_unclassified(100);Firmicutes_unclassified(100);
Otu01581	54	Bacteria(100);Firmicutes(100);Clostridia(100);Clostridiales(100);Lachnospiraceae(99);Lachnospiraceae_unclassified(97);
Otu01582	54	Bacteria(100);Actinobacteria(100);Actinobacteria(100);Bifidobacteriales(100);Bifidobacteriaceae(100);Bifidobacterium(100);
Otu01583	54	Bacteria(100);Cyanobacteria(100);Melainabacteria(100);Gastranaerophilales(100);Gastranaerophilales_unclassified(100);Gastranaerophilales_unclassified(100);
Otu01584	54	Bacteria(100);Firmicutes(100);Clostridia(95);Clostridiales(95);Clostridiales_unclassified(93);Clostridiales_unclassified(93);
Otu01585	54	Bacteria(100);Firmicutes(99);Bacilli(99);Bacilli_unclassified(71);Bacilli_unclassified(71);Bacilli_unclassified(71);
Otu01586	54	Bacteria(100);Firmicutes(100);Clostridia(100);Clostridiales(100);Christensenellaceae(100);Christensenellaceae_unclassified(100);
Otu01587	54	Bacteria(100);Firmicutes(100);Clostridia(100);Clostridiales(100);Clostridiaceae_1(100);Clostridium_sensu_stricto_1(100);
Otu01588	54	Bacteria(100);Firmicutes(100);Clostridia(100);Clostridiales(100);Lachnospiraceae(100);Cellulosilyticum(100);
Otu01589	54	Bacteria(100);Bacteria_unclassified(100);Bacteria_unclassified(100);Bacteria_unclassified(100);Bacteria_unclassified(100);Bacteria_unclassified(100);
Otu01590	54	Bacteria(100);Bacteria_unclassified(91);Bacteria_unclassified(91);Bacteria_unclassified(91);Bacteria_unclassified(91);Bacteria_unclassified(91);
Otu01591	54	Bacteria(100);Proteobacteria(100);Gammaproteobacteria(100);Pasteurellales(100);Pasteurellaceae(100);Pasteurellaceae_unclassified(100);
Otu01592	53	Bacteria(100);Cyanobacteria(100);Melainabacteria(100);Obscuribacterales(100);Obscuribacterales_unclassified(100);Obscuribacterales_unclassified(100);
Otu01593	53	Bacteria(100);Bacteroidetes(100);Bacteroidia(100);Bacteroidales(100);Porphyromonadaceae(100);Parabacteroides(100);
Otu01594	53	Bacteria(100);Proteobacteria(100);Betaproteobacteria(100);Betaproteobacteria_unclassified(100);Betaproteobacteria_unclassified(100);Betaproteobacteria_unclassified(100);
Otu01595	53	Bacteria(100);Proteobacteria(100);Gammaproteobacteria(100);Pseudomonadales(100);Moraxellaceae(100);Enhydrobacter(100);
Otu01596	53	Bacteria(100);Firmicutes(100);Clostridia(100);Clostridiales(100);Ruminococcaceae(100);Incertae_Sedis(100);
Otu01597	53	Bacteria(100);Proteobacteria(100);Gammaproteobacteria(100);Gammaproteobacteria_unclassified(65);Gammaproteobacteria_unclassified(65);Gammaproteobacteria_unclassified(65);
Otu01598	53	Bacteria(100);Firmicutes(100);Clostridia(100);Clostridiales(100);Defluviitaleaceae(100);Incertae_Sedis(100);
Otu01599	53	Bacteria(100);Proteobacteria(100);Deltaproteobacteria(100);Desulfovibrionales(100);Desulfovibrionaceae(100);Desulfovibrio(100);
Otu01600	53	Bacteria(100);Firmicutes(100);Bacilli(95);Lactobacillales(91);Lactobacillales_unclassified(74);Lactobacillales_unclassified(74);
Otu01601	53	Bacteria(100);Bacteroidetes(100);Bacteroidia(100);Bacteroidales(100);S24-7(100);S24-7_unclassified(100);
Otu01602	53	Bacteria(100);Tenericutes(100);Mollicutes(100);RF9(100);RF9_unclassified(100);RF9_unclassified(100);
Otu01603	52	Bacteria(100);Proteobacteria(100);Alphaproteobacteria(100);Rhizobiales(100);Rhizobiaceae(100);Rhizobiaceae_unclassified(75);
Otu01604	52	Bacteria(100);Bacteria_unclassified(100);Bacteria_unclassified(100);Bacteria_unclassified(100);Bacteria_unclassified(100);Bacteria_unclassified(100);
Otu01605	52	Bacteria(100);Firmicutes(100);Bacilli(100);Lactobacillales(74);Streptococcaceae(64);Streptococcus(64);
Otu01606	52	Bacteria(100);Firmicutes(100);Bacilli(100);Bacilli_unclassified(60);Bacilli_unclassified(60);Bacilli_unclassified(60);
Otu01607	52	Bacteria(100);Planctomycetes(100);Phycisphaerae(100);ODP1230B30.09(100);ODP1230B30.09_unclassified(100);ODP1230B30.09_unclassified(100);
Otu01608	52	Bacteria(100);Proteobacteria(100);Gammaproteobacteria(100);Enterobacteriales(100);Enterobacteriaceae(100);Enterobacteriaceae_unclassified(97);
Otu01609	52	Bacteria(100);Bacteroidetes(100);Bacteroidia(100);Bacteroidales(100);Bacteroidaceae(100);Bacteroides(100);
Otu01610	52	Bacteria(100);Firmicutes(100);Clostridia(100);Clostridiales(100);Ruminococcaceae(100);Incertae_Sedis(100);
Otu01611	52	Bacteria(100);Actinobacteria(100);Coriobacteriia(99);Coriobacteriales(99);Coriobacteriaceae(99);Coriobacteriaceae_unclassified(99);
Otu01612	52	Bacteria(100);Elusimicrobia(100);Elusimicrobia(100);Elusimicrobia_unclassified(100);Elusimicrobia_unclassified(100);Elusimicrobia_unclassified(100);
Otu01613	52	Bacteria(100);Firmicutes(100);Bacilli(100);Lactobacillales(97);Lactobacillales_unclassified(97);Lactobacillales_unclassified(97);
Otu01614	52	Bacteria(100);Firmicutes(100);Bacilli(85);Bacilli_unclassified(64);Bacilli_unclassified(64);Bacilli_unclassified(64);
Otu01615	52	Bacteria(100);Firmicutes(100);Clostridia(100);Clostridiales(100);Clostridiaceae_1(100);Clostridiaceae_1_unclassified(95);
Otu01616	52	Bacteria(100);Bacteroidetes(100);Bacteroidia(100);Bacteroidales(100);Porphyromonadaceae(100);Candidatus_Symbiothrix(100);
Otu01617	52	Bacteria(100);Actinobacteria(100);Actinobacteria(100);Bifidobacteriales(100);Bifidobacteriaceae(100);Gardnerella(100);
Otu01618	52	Bacteria(100);Bacteroidetes(100);Sphingobacteriia(100);Sphingobacteriales(100);Chitinophagaceae(100);Terrimonas(95);
Otu01619	52	Bacteria(100);Candidate_division_OP8(100);Candidate_division_OP8_unclassified(100);Candidate_division_OP8_unclassified(100);Candidate_division_OP8_unclassified(100);Candidate_division_OP8_unclassified(100);
Otu01620	52	Bacteria(100);Bacteria_unclassified(97);Bacteria_unclassified(97);Bacteria_unclassified(97);Bacteria_unclassified(97);Bacteria_unclassified(97);
Otu01621	52	Bacteria(100);Proteobacteria(100);Gammaproteobacteria(100);Pseudomonadales(100);Pseudomonadaceae(100);Pseudomonadaceae_unclassified(75);
Otu01622	51	Bacteria(100);Firmicutes(100);Bacilli(100);Bacilli_unclassified(73);Bacilli_unclassified(73);Bacilli_unclassified(73);
Otu01623	51	Bacteria(100);Firmicutes(100);Clostridia(100);Clostridiales(100);Clostridiaceae_1(100);Clostridiaceae_1_unclassified(100);
Otu01624	51	Bacteria(100);Spirochaetae(100);Spirochaetes(100);Spirochaetales(100);Spirochaetaceae(100);Treponema(100);
Otu01625	51	Bacteria(100);Proteobacteria(100);Gammaproteobacteria(100);Enterobacteriales(100);Enterobacteriaceae(100);Enterobacteriaceae_unclassified(99);
Otu01626	51	Bacteria(100);Firmicutes(100);Clostridia(100);Clostridiales(100);Clostridiales_unclassified(99);Clostridiales_unclassified(99);
Otu01627	51	Bacteria(100);Gemmatimonadetes(100);Gemmatimonadetes(100);Gemmatimonadales(100);Gemmatimonadaceae(100);Gemmatimonadaceae_unclassified(100);
Otu01628	51	Bacteria(100);Firmicutes(100);Clostridia(100);Clostridiales(100);Lachnospiraceae(100);Lachnospiraceae_unclassified(100);
Otu01629	51	Bacteria(100);Bacteroidetes(100);Bacteroidia(100);Bacteroidales(100);S24-7(100);S24-7_unclassified(100);
Otu01630	51	Bacteria(100);Bacteroidetes(100);Bacteroidia(100);Bacteroidales(100);Prevotellaceae(100);Prevotella(100);
Otu01631	51	Bacteria(100);Firmicutes(100);Clostridia(99);Clostridiales(99);Clostridiales_unclassified(99);Clostridiales_unclassified(99);
Otu01632	51	Bacteria(100);Firmicutes(100);Bacilli(100);Lactobacillales(100);Streptococcaceae(93);Streptococcus(91);
Otu01633	51	Bacteria(100);Proteobacteria(100);Deltaproteobacteria(100);Bdellovibrionales(100);Bacteriovoracaceae(100);Bacteriovorax(99);
Otu01634	51	Bacteria(100);Bacteria_unclassified(100);Bacteria_unclassified(100);Bacteria_unclassified(100);Bacteria_unclassified(100);Bacteria_unclassified(100);
Otu01635	51	Bacteria(100);Firmicutes(100);Firmicutes_unclassified(71);Firmicutes_unclassified(71);Firmicutes_unclassified(71);Firmicutes_unclassified(71);
Otu01636	51	Bacteria(100);Tenericutes(100);Mollicutes(100);RF9(100);RF9_unclassified(100);RF9_unclassified(100);
Otu01637	51	Bacteria(100);Proteobacteria(100);Alphaproteobacteria(100);Rhizobiales(100);Xanthobacteraceae(100);Pseudolabrys(100);
Otu01638	51	Bacteria(100);Firmicutes(100);Clostridia(100);Clostridiales(100);vadinBB60(100);vadinBB60_unclassified(100);
Otu01639	51	Bacteria(100);Firmicutes(100);Clostridia(100);Clostridiales(100);Clostridiaceae_1(100);Clostridiaceae_1_unclassified(93);
Otu01640	51	Bacteria(100);Firmicutes(100);Negativicutes(100);Selenomonadales(100);Veillonellaceae(100);Veillonella(100);
Otu01641	51	Bacteria(100);Elusimicrobia(100);Elusimicrobia(100);Lineage_I_(Endomicrobia)(100);Lineage_I_(Endomicrobia)_unclassified(100);Lineage_I_(Endomicrobia)_unclassified(100);
Otu01642	51	Bacteria(100);Firmicutes(100);Clostridia(100);Clostridiales(100);Ruminococcaceae(100);Incertae_Sedis(53);
Otu01643	50	Bacteria(100);Proteobacteria(100);Gammaproteobacteria(100);Enterobacteriales(100);Enterobacteriaceae(100);Enterobacteriaceae_unclassified(92);
Otu01644	50	Bacteria(100);Cyanobacteria(100);Melainabacteria(100);Gastranaerophilales(100);Gastranaerophilales_unclassified(100);Gastranaerophilales_unclassified(100);
Otu01645	50	Bacteria(100);Firmicutes(98);Bacilli(98);Lactobacillales(98);Streptococcaceae(80);Streptococcus(80);
Otu01646	50	Bacteria(100);Tenericutes(100);Mollicutes(100);RF9(100);RF9_unclassified(100);RF9_unclassified(100);
Otu01647	50	Bacteria(100);Firmicutes(100);Clostridia(100);Clostridiales(100);Clostridiaceae_1(100);Clostridiaceae_1_unclassified(98);
Otu01648	50	Bacteria(100);Proteobacteria(100);Gammaproteobacteria(100);Enterobacteriales(100);Enterobacteriaceae(100);Enterobacteriaceae_unclassified(100);
Otu01649	50	Bacteria(100);Proteobacteria(100);Gammaproteobacteria(100);Enterobacteriales(94);Enterobacteriaceae(94);Enterobacteriaceae_unclassified(94);
Otu01650	50	Bacteria(100);Firmicutes(100);Clostridia(100);Clostridiales(100);Ruminococcaceae(100);Incertae_Sedis(100);
Otu01651	50	Bacteria(100);Bacteria_unclassified(92);Bacteria_unclassified(92);Bacteria_unclassified(92);Bacteria_unclassified(92);Bacteria_unclassified(92);
Otu01652	49	Bacteria(100);Firmicutes(100);Bacilli(100);Lactobacillales(98);Streptococcaceae(98);Streptococcus(98);
Otu01653	49	Bacteria(100);Firmicutes(100);Bacilli(100);Bacilli_unclassified(90);Bacilli_unclassified(90);Bacilli_unclassified(90);
Otu01654	49	Bacteria(100);Firmicutes(100);Clostridia(100);Clostridiales(100);Peptostreptococcaceae(80);Incertae_Sedis(64);
Otu01655	49	Bacteria(100);Firmicutes(100);Clostridia(100);Clostridiales(100);Lachnospiraceae(100);Incertae_Sedis(96);
Otu01656	49	Bacteria(100);Chloroflexi(100);KD4-96(100);KD4-96_unclassified(100);KD4-96_unclassified(100);KD4-96_unclassified(100);
Otu01657	49	Bacteria(100);Actinobacteria(100);Actinobacteria(100);Corynebacteriales(100);Tsukamurellaceae(100);Tsukamurella(100);
Otu01658	49	Bacteria(100);Actinobacteria(98);Coriobacteriia(98);Coriobacteriales(98);Coriobacteriaceae(98);Coriobacteriaceae_unclassified(98);
Otu01659	49	Bacteria(100);Proteobacteria(100);Gammaproteobacteria(100);Aeromonadales(100);Succinivibrionaceae(100);Succinivibrio(98);
Otu01660	49	Bacteria(100);Firmicutes(100);Bacilli(100);Lactobacillales(66);Lactobacillales_unclassified(66);Lactobacillales_unclassified(66);
Otu01661	49	Bacteria(100);Firmicutes(98);Clostridia(94);Clostridiales(94);Clostridiales_unclassified(94);Clostridiales_unclassified(94);
Otu01662	49	Bacteria(100);Bacteria_unclassified(100);Bacteria_unclassified(100);Bacteria_unclassified(100);Bacteria_unclassified(100);Bacteria_unclassified(100);
Otu01663	49	Bacteria(100);Bacteroidetes(100);Bacteroidia(100);Bacteroidales(100);S24-7(100);S24-7_unclassified(100);
Otu01664	49	Bacteria(100);Firmicutes(100);Clostridia(100);Clostridiales(100);Lachnospiraceae(100);Blautia(90);
Otu01665	48	Bacteria(100);Proteobacteria(100);Gammaproteobacteria(100);Enterobacteriales(100);Enterobacteriaceae(100);Enterobacteriaceae_unclassified(98);
Otu01666	48	Bacteria(100);Proteobacteria(100);Proteobacteria_unclassified(59);Proteobacteria_unclassified(59);Proteobacteria_unclassified(59);Proteobacteria_unclassified(59);
Otu01667	48	Bacteria(100);Bacteroidetes(100);Bacteroidia(100);Bacteroidales(100);Rikenellaceae(100);Alistipes(100);
Otu01668	48	Bacteria(100);Bacteria_unclassified(100);Bacteria_unclassified(100);Bacteria_unclassified(100);Bacteria_unclassified(100);Bacteria_unclassified(100);
Otu01669	48	Bacteria(100);Proteobacteria(100);Gammaproteobacteria(100);Enterobacteriales(100);Enterobacteriaceae(100);Enterobacteriaceae_unclassified(100);
Otu01670	48	Bacteria(100);Actinobacteria(100);Actinobacteria(100);Bifidobacteriales(100);Bifidobacteriaceae(100);Bifidobacterium(100);
Otu01671	48	Bacteria(100);Tenericutes(100);Mollicutes(100);RF9(100);RF9_unclassified(100);RF9_unclassified(100);
Otu01672	48	Bacteria(100);Firmicutes(100);Clostridia(100);Clostridiales(100);Clostridiales_unclassified(100);Clostridiales_unclassified(100);
Otu01673	48	Bacteria(100);Proteobacteria(100);Deltaproteobacteria(100);Bdellovibrionales(100);Bdellovibrionaceae(100);Bdellovibrio(100);
Otu01674	48	Bacteria(100);Proteobacteria(100);Gammaproteobacteria(100);Gammaproteobacteria_unclassified(57);Gammaproteobacteria_unclassified(57);Gammaproteobacteria_unclassified(57);
Otu01675	48	Bacteria(100);Bacteroidetes(100);Bacteroidia(98);Bacteroidales(98);Bacteroidales_unclassified(98);Bacteroidales_unclassified(98);
Otu01676	48	Bacteria(100);Firmicutes(100);Bacilli(100);Lactobacillales(100);Lactobacillales_unclassified(98);Lactobacillales_unclassified(98);
Otu01677	48	Bacteria(100);Firmicutes(100);Clostridia(100);Clostridiales(100);Ruminococcaceae(100);Ruminococcaceae_unclassified(100);
Otu01678	48	Bacteria(100);Bacteroidetes(100);Sphingobacteriia(100);Sphingobacteriales(100);Saprospiraceae(100);Saprospiraceae_unclassified(100);
Otu01679	48	Bacteria(100);Actinobacteria(100);Actinobacteria(100);Streptomycetales(100);Streptomycetaceae(100);Kitasatospora(69);
Otu01680	48	Bacteria(100);Actinobacteria(100);Actinobacteria(100);Bifidobacteriales(100);Bifidobacteriaceae(100);Bifidobacterium(100);
Otu01681	48	Bacteria(100);Bacteria_unclassified(100);Bacteria_unclassified(100);Bacteria_unclassified(100);Bacteria_unclassified(100);Bacteria_unclassified(100);
Otu01682	48	Bacteria(100);Firmicutes(100);Clostridia(100);Clostridiales(100);Lachnospiraceae(100);Lachnospiraceae_unclassified(92);
Otu01683	48	Bacteria(100);Bacteroidetes(100);Bacteroidia(100);Bacteroidales(100);S24-7(100);S24-7_unclassified(100);
Otu01684	47	Bacteria(100);Firmicutes(100);Clostridia(100);Clostridiales(100);Ruminococcaceae(100);Incertae_Sedis(100);
Otu01685	47	Bacteria(100);Spirochaetae(100);Spirochaetes(100);Spirochaetales(100);Spirochaetaceae(100);Treponema(100);
Otu01686	47	Bacteria(100);Candidate_division_OP8(100);Candidate_division_OP8_unclassified(100);Candidate_division_OP8_unclassified(100);Candidate_division_OP8_unclassified(100);Candidate_division_OP8_unclassified(100);
Otu01687	47	Bacteria(100);Proteobacteria(100);Alphaproteobacteria(96);Alphaproteobacteria_unclassified(96);Alphaproteobacteria_unclassified(96);Alphaproteobacteria_unclassified(96);
Otu01688	47	Bacteria(100);Bacteroidetes(100);Bacteroidia(100);Bacteroidales(100);Porphyromonadaceae(100);Barnesiella(100);
Otu01689	47	Bacteria(100);Chloroflexi(100);Chloroflexi_unclassified(100);Chloroflexi_unclassified(100);Chloroflexi_unclassified(100);Chloroflexi_unclassified(100);
Otu01690	47	Bacteria(100);Bacteroidetes(100);Bacteroidia(100);Bacteroidales(100);Bacteroidaceae(100);Bacteroides(100);
Otu01691	47	Bacteria(100);Firmicutes(100);Negativicutes(100);Selenomonadales(100);Veillonellaceae(100);Veillonella(56);
Otu01692	47	Bacteria(100);Bacteria_unclassified(100);Bacteria_unclassified(100);Bacteria_unclassified(100);Bacteria_unclassified(100);Bacteria_unclassified(100);
Otu01693	47	Bacteria(100);Firmicutes(100);Clostridia(100);Clostridiales(100);Ruminococcaceae(100);Anaerotruncus(100);
Otu01694	47	Bacteria(100);Candidate_division_OD1(100);Candidate_division_OD1_unclassified(100);Candidate_division_OD1_unclassified(100);Candidate_division_OD1_unclassified(100);Candidate_division_OD1_unclassified(100);
Otu01695	47	Bacteria(100);Firmicutes(86);Bacilli(86);Lactobacillales(83);Lactobacillales_unclassified(83);Lactobacillales_unclassified(83);
Otu01696	47	Bacteria(100);Bacteroidetes(100);Bacteroidetes_unclassified(75);Bacteroidetes_unclassified(75);Bacteroidetes_unclassified(75);Bacteroidetes_unclassified(75);
Otu01697	47	Bacteria(100);Firmicutes(100);Bacilli(100);Bacillales(98);Staphylococcaceae(69);Staphylococcus(54);
Otu01698	47	Bacteria(100);Proteobacteria(100);Gammaproteobacteria(100);Enterobacteriales(100);Enterobacteriaceae(100);Enterobacteriaceae_unclassified(100);
Otu01699	47	Bacteria(100);Firmicutes(100);Clostridia(92);Clostridiales(92);Clostridiales_unclassified(88);Clostridiales_unclassified(88);
Otu01700	47	Bacteria(100);Lentisphaerae(100);RFP12_gut_group(100);RFP12_gut_group_unclassified(100);RFP12_gut_group_unclassified(100);RFP12_gut_group_unclassified(100);
Otu01701	46	Bacteria(100);Planctomycetes(100);Planctomycetes_unclassified(100);Planctomycetes_unclassified(100);Planctomycetes_unclassified(100);Planctomycetes_unclassified(100);
Otu01702	46	Bacteria(100);Firmicutes(100);Bacilli(100);Lactobacillales(100);Lactobacillales_unclassified(79);Lactobacillales_unclassified(79);
Otu01703	46	Bacteria(100);Bacteroidetes(100);Bacteroidia(100);Bacteroidales(100);S24-7(100);S24-7_unclassified(100);
Otu01704	46	Bacteria(100);Firmicutes(100);Bacilli(100);Bacilli_unclassified(85);Bacilli_unclassified(85);Bacilli_unclassified(85);
Otu01705	46	Bacteria(100);Proteobacteria(100);Deltaproteobacteria(100);GR-WP33-30(100);GR-WP33-30_unclassified(100);GR-WP33-30_unclassified(100);
Otu01706	46	Bacteria(100);Actinobacteria(100);Actinobacteria(100);Bifidobacteriales(100);Bifidobacteriaceae(100);Bifidobacterium(100);
Otu01707	46	Bacteria(100);Firmicutes(100);Clostridia(100);Clostridiales(100);Clostridiaceae_1(100);Clostridiaceae_1_unclassified(87);
Otu01708	46	Bacteria(100);Firmicutes(100);Bacilli(100);Bacilli_unclassified(81);Bacilli_unclassified(81);Bacilli_unclassified(81);
Otu01709	46	Bacteria(100);Proteobacteria(100);Betaproteobacteria(100);Burkholderiales(100);Burkholderiaceae(100);Burkholderia(100);
Otu01710	46	Bacteria(100);Bacteroidetes(100);Bacteroidia(100);Bacteroidales(100);Porphyromonadaceae(100);Parabacteroides(92);
Otu01711	46	Bacteria(100);Firmicutes(100);Clostridia(100);Clostridiales(100);Lachnospiraceae(100);Coprococcus(96);
Otu01712	46	Bacteria(100);Firmicutes(100);Firmicutes_unclassified(59);Firmicutes_unclassified(59);Firmicutes_unclassified(59);Firmicutes_unclassified(59);
Otu01713	46	Bacteria(100);Bacteroidetes(100);Sphingobacteriia(100);Sphingobacteriales(100);Sphingobacteriaceae(100);Sphingobacteriaceae_unclassified(96);
Otu01714	46	Bacteria(100);Proteobacteria(100);Alphaproteobacteria(100);Rickettsiales(100);mitochondria(100);mitochondria_unclassified(100);
Otu01715	46	Bacteria(100);Bacteroidetes(100);Bacteroidia(100);Bacteroidales(100);Prevotellaceae(100);Prevotella(100);
Otu01716	45	Bacteria(100);Bacteroidetes(100);Flavobacteriia(100);Flavobacteriales(100);Flavobacteriaceae(100);Chryseobacterium(100);
Otu01717	45	Bacteria(100);Proteobacteria(100);Alphaproteobacteria(100);Rickettsiales(100);Rickettsiales_Incertae_Sedis(100);Candidatus_Hepatincola(100);
Otu01718	45	Bacteria(100);Firmicutes(100);Clostridia(100);Clostridiales(100);Ruminococcaceae(100);Sporobacter(69);
Otu01719	45	Bacteria(100);Firmicutes(100);Bacilli(100);Lactobacillales(96);Lactobacillales_unclassified(96);Lactobacillales_unclassified(96);
Otu01720	45	Bacteria(100);Bacteria_unclassified(100);Bacteria_unclassified(100);Bacteria_unclassified(100);Bacteria_unclassified(100);Bacteria_unclassified(100);
Otu01721	45	Bacteria(100);Firmicutes(100);Clostridia(100);Clostridiales(100);Clostridiaceae_1(100);Clostridium_sensu_stricto_1(61);
Otu01722	45	Bacteria(100);Firmicutes(100);Bacilli(100);Lactobacillales(83);Lactobacillales_unclassified(83);Lactobacillales_unclassified(83);
Otu01723	45	Bacteria(100);Chloroflexi(100);Anaerolineae(100);Anaerolineales(100);Anaerolineaceae(100);Anaerolineaceae_unclassified(100);
Otu01724	45	Bacteria(100);Proteobacteria(100);Alphaproteobacteria(100);Rhodospirillales(100);Rhodospirillaceae(100);Thalassospira(100);
Otu01725	45	Bacteria(100);Actinobacteria(100);Actinobacteria(100);Micrococcales(100);Micrococcaceae(100);Micrococcaceae_unclassified(61);
Otu01726	45	Bacteria(100);Verrucomicrobia(100);Opitutae(100);Opitutae_unclassified(100);Opitutae_unclassified(100);Opitutae_unclassified(100);
Otu01727	45	Bacteria(100);Bacteroidetes(100);Bacteroidia(100);Bacteroidales(100);Bacteroidaceae(100);Bacteroides(100);
Otu01728	44	Bacteria(100);Verrucomicrobia(100);Opitutae(100);Opitutae_unclassified(100);Opitutae_unclassified(100);Opitutae_unclassified(100);
Otu01729	44	Bacteria(100);Candidate_division_OD1(100);Candidate_division_OD1_unclassified(100);Candidate_division_OD1_unclassified(100);Candidate_division_OD1_unclassified(100);Candidate_division_OD1_unclassified(100);
Otu01730	44	Bacteria(100);Proteobacteria(100);Alphaproteobacteria(100);Rhizobiales(100);Methylobacteriaceae(100);Methylobacterium(100);
Otu01731	44	Bacteria(100);Firmicutes(100);Clostridia(100);Clostridiales(100);Christensenellaceae(100);Christensenella(100);
Otu01732	44	Bacteria(100);Bacteroidetes(100);Bacteroidia(100);Bacteroidales(100);Bacteroidaceae(100);Bacteroides(100);
Otu01733	44	Bacteria(100);Firmicutes(100);Clostridia(98);Clostridiales(96);Clostridiales_unclassified(96);Clostridiales_unclassified(96);
Otu01734	44	Bacteria(100);Firmicutes(100);Clostridia(100);Clostridiales(100);Ruminococcaceae(100);Ruminococcaceae_unclassified(75);
Otu01735	44	Bacteria(100);Proteobacteria(100);Alphaproteobacteria(100);Sphingomonadales(100);Sphingomonadaceae(100);Sphingomonadaceae_unclassified(85);
Otu01736	44	Bacteria(100);Proteobacteria(100);Alphaproteobacteria(100);Rhizobiales(100);Hyphomicrobiaceae(100);Hyphomicrobium(100);
Otu01737	44	Bacteria(100);Firmicutes(100);Clostridia(100);Clostridiales(100);Ruminococcaceae(100);Flavonifractor(100);
Otu01738	44	Bacteria(100);Firmicutes(100);Bacilli(100);Lactobacillales(69);Streptococcaceae(53);Streptococcus(53);
Otu01739	44	Bacteria(100);Firmicutes(100);Clostridia(100);Clostridiales(100);Lachnospiraceae(100);Incertae_Sedis(98);
Otu01740	44	Bacteria(100);Proteobacteria(100);Proteobacteria_unclassified(96);Proteobacteria_unclassified(96);Proteobacteria_unclassified(96);Proteobacteria_unclassified(96);
Otu01741	44	Bacteria(100);Bacteria_unclassified(100);Bacteria_unclassified(100);Bacteria_unclassified(100);Bacteria_unclassified(100);Bacteria_unclassified(100);
Otu01742	44	Bacteria(100);Gemmatimonadetes(100);Gemmatimonadetes(100);Gemmatimonadales(100);Gemmatimonadaceae(100);Gemmatimonadaceae_unclassified(100);
Otu01743	44	Bacteria(100);Proteobacteria(100);Gammaproteobacteria(100);Enterobacteriales(100);Enterobacteriaceae(100);Enterobacteriaceae_unclassified(98);
Otu01744	44	Bacteria(100);Firmicutes(100);Bacilli(100);Lactobacillales(85);Lactobacillales_unclassified(80);Lactobacillales_unclassified(80);
Otu01745	44	Bacteria(100);Firmicutes(100);Bacilli(100);Bacillales(100);Bacillaceae(98);Bacillaceae_unclassified(98);
Otu01746	44	Bacteria(100);Firmicutes(100);Clostridia(100);Clostridiales(100);Clostridiaceae_1(100);Clostridium_sensu_stricto_1(71);
Otu01747	44	Bacteria(100);Firmicutes(100);Negativicutes(100);Selenomonadales(100);Veillonellaceae(100);Veillonella(98);
Otu01748	44	Bacteria(100);Chloroflexi(100);KD4-96(100);KD4-96_unclassified(100);KD4-96_unclassified(100);KD4-96_unclassified(100);
Otu01749	44	Bacteria(100);Proteobacteria(100);Gammaproteobacteria(100);Enterobacteriales(100);Enterobacteriaceae(100);Enterobacteriaceae_unclassified(91);
Otu01750	43	Bacteria(100);Bacteroidetes(100);Sphingobacteriia(100);Sphingobacteriales(100);Chitinophagaceae(100);Chitinophagaceae_unclassified(100);
Otu01751	43	Bacteria(100);Firmicutes(100);Bacilli(100);Lactobacillales(100);Lactobacillales_unclassified(100);Lactobacillales_unclassified(100);
Otu01752	43	Bacteria(100);Firmicutes(100);Bacilli(100);Bacilli_unclassified(63);Bacilli_unclassified(63);Bacilli_unclassified(63);
Otu01753	43	Bacteria(100);Proteobacteria(100);Gammaproteobacteria(100);Enterobacteriales(100);Enterobacteriaceae(100);Enterobacteriaceae_unclassified(100);
Otu01754	43	Bacteria(100);Firmicutes(100);Clostridia(100);Clostridiales(100);Clostridiales_unclassified(98);Clostridiales_unclassified(98);
Otu01755	43	Bacteria(100);Proteobacteria(100);Proteobacteria_unclassified(100);Proteobacteria_unclassified(100);Proteobacteria_unclassified(100);Proteobacteria_unclassified(100);
Otu01756	43	Bacteria(100);Bacteroidetes(100);Bacteroidia(100);Bacteroidales(100);S24-7(100);S24-7_unclassified(100);
Otu01757	43	Bacteria(100);Proteobacteria(100);Alphaproteobacteria(100);Rhizobiales(100);Bradyrhizobiaceae(100);Bradyrhizobiaceae_unclassified(100);
Otu01758	43	Bacteria(100);Firmicutes(100);Bacilli(100);Bacilli_unclassified(96);Bacilli_unclassified(96);Bacilli_unclassified(96);
Otu01759	43	Bacteria(100);Firmicutes(100);Negativicutes(100);Selenomonadales(100);Acidaminococcaceae(100);Phascolarctobacterium(100);
Otu01760	43	Bacteria(100);Firmicutes(100);Clostridia(100);Clostridiales(100);Lachnospiraceae(100);Acetitomaculum(100);
Otu01761	43	Bacteria(100);Firmicutes(100);Bacilli(100);Bacilli_unclassified(98);Bacilli_unclassified(98);Bacilli_unclassified(98);
Otu01762	43	Bacteria(100);Firmicutes(100);Bacilli(100);Bacilli_unclassified(87);Bacilli_unclassified(87);Bacilli_unclassified(87);
Otu01763	43	Bacteria(100);Actinobacteria(100);Thermoleophilia(100);Gaiellales(100);Gaiellaceae(100);Gaiella(100);
Otu01764	43	Bacteria(100);Bacteria_unclassified(100);Bacteria_unclassified(100);Bacteria_unclassified(100);Bacteria_unclassified(100);Bacteria_unclassified(100);
Otu01765	43	Bacteria(100);Firmicutes(100);Clostridia(100);Clostridiales(100);Ruminococcaceae(100);Anaerotruncus(100);
Otu01766	43	Bacteria(100);Actinobacteria(100);MB-A2-108(100);MB-A2-108_unclassified(100);MB-A2-108_unclassified(100);MB-A2-108_unclassified(100);
Otu01767	43	Bacteria(100);Proteobacteria(100);Gammaproteobacteria(100);Gammaproteobacteria_unclassified(54);Gammaproteobacteria_unclassified(54);Gammaproteobacteria_unclassified(54);
Otu01768	43	Bacteria(100);Bacteria_unclassified(82);Bacteria_unclassified(82);Bacteria_unclassified(82);Bacteria_unclassified(82);Bacteria_unclassified(82);
Otu01769	43	Bacteria(100);Firmicutes(100);Firmicutes_unclassified(89);Firmicutes_unclassified(89);Firmicutes_unclassified(89);Firmicutes_unclassified(89);
Otu01770	43	Bacteria(100);Actinobacteria(100);Actinobacteria(100);Micrococcales(100);Microbacteriaceae(100);Microbacterium(91);
Otu01771	43	Bacteria(100);Firmicutes(100);Clostridia(100);Clostridiales(100);Defluviitaleaceae(100);Defluviitaleaceae_unclassified(100);
Otu01772	43	Bacteria(100);Firmicutes(100);Negativicutes(100);Selenomonadales(100);Veillonellaceae(100);Veillonella(56);
Otu01773	43	Bacteria(100);Firmicutes(100);Clostridia(100);Clostridiales(100);Peptostreptococcaceae(100);Incertae_Sedis(94);
Otu01774	42	Bacteria(100);Proteobacteria(100);Gammaproteobacteria(91);Enterobacteriales(91);Enterobacteriaceae(91);Enterobacteriaceae_unclassified(89);
Otu01775	42	Bacteria(100);Actinobacteria(100);Actinobacteria(100);Corynebacteriales(100);Mycobacteriaceae(100);Mycobacterium(100);
Otu01776	42	Bacteria(100);Firmicutes(100);Bacilli(100);Lactobacillales(100);Lactobacillales_unclassified(100);Lactobacillales_unclassified(100);
Otu01777	42	Bacteria(100);Proteobacteria(100);Gammaproteobacteria(100);Enterobacteriales(100);Enterobacteriaceae(100);Enterobacteriaceae_unclassified(100);
Otu01778	42	Bacteria(100);Bacteria_unclassified(100);Bacteria_unclassified(100);Bacteria_unclassified(100);Bacteria_unclassified(100);Bacteria_unclassified(100);
Otu01779	42	Bacteria(100);Firmicutes(100);Bacilli(100);Bacilli_unclassified(79);Bacilli_unclassified(79);Bacilli_unclassified(79);
Otu01780	42	Bacteria(100);Proteobacteria(100);Gammaproteobacteria(100);Pseudomonadales(100);Moraxellaceae(100);Psychrobacter(100);
Otu01781	42	Bacteria(100);Firmicutes(100);Clostridia(100);Thermoanaerobacterales(100);Thermoanaerobacteraceae(100);Gelria(100);
Otu01782	42	Bacteria(100);Firmicutes(100);Firmicutes_unclassified(98);Firmicutes_unclassified(98);Firmicutes_unclassified(98);Firmicutes_unclassified(98);
Otu01783	42	Bacteria(100);Nitrospirae(100);Nitrospira(100);Nitrospirales(100);Sh765B-TzT-35(100);Sh765B-TzT-35_unclassified(100);
Otu01784	42	Bacteria(100);Firmicutes(100);Clostridia(100);Clostridiales(100);Ruminococcaceae(100);Ruminococcaceae_unclassified(100);
Otu01785	42	Bacteria(100);Proteobacteria(100);Betaproteobacteria(100);Betaproteobacteria_unclassified(100);Betaproteobacteria_unclassified(100);Betaproteobacteria_unclassified(100);
Otu01786	42	Bacteria(100);Tenericutes(100);Mollicutes(100);RF9(100);RF9_unclassified(100);RF9_unclassified(100);
Otu01787	42	Bacteria(100);Actinobacteria(100);Actinobacteria(100);Actinomycetales(100);Actinomycetaceae(100);Actinomyces(100);
Otu01788	42	Bacteria(100);Firmicutes(100);Clostridia(100);Clostridiales(100);Family_XIII(100);Family_XIII_unclassified(100);
Otu01789	42	Bacteria(100);Bacteroidetes(100);Bacteroidia(100);Bacteroidales(100);Porphyromonadaceae(100);Candidatus_Armantifilum(100);
Otu01790	42	Bacteria(100);Bacteroidetes(100);Bacteroidia(100);Bacteroidales(100);Bacteroidaceae(100);Bacteroides(100);
Otu01791	42	Bacteria(100);Firmicutes(100);Bacilli(100);Bacilli_unclassified(81);Bacilli_unclassified(81);Bacilli_unclassified(81);
Otu01792	42	Bacteria(100);Proteobacteria(100);Alphaproteobacteria(100);Rhizobiales(100);Rhizobiales_unclassified(65);Rhizobiales_unclassified(65);
Otu01793	42	Bacteria(100);Bacteroidetes(100);Bacteroidia(100);Bacteroidales(100);Prevotellaceae(100);Prevotella(100);
Otu01794	42	Bacteria(100);Proteobacteria(100);Gammaproteobacteria(100);Gammaproteobacteria_unclassified(91);Gammaproteobacteria_unclassified(91);Gammaproteobacteria_unclassified(91);
Otu01795	42	Bacteria(100);Proteobacteria(100);Betaproteobacteria(100);Hydrogenophilales(100);Hydrogenophilaceae(100);Thiobacillus(100);
Otu01796	42	Bacteria(100);Bacteroidetes(100);Bacteroidia(100);Bacteroidales(100);Porphyromonadaceae(100);Parabacteroides(100);
Otu01797	42	Bacteria(100);Proteobacteria(100);Gammaproteobacteria(100);Gammaproteobacteria_unclassified(98);Gammaproteobacteria_unclassified(98);Gammaproteobacteria_unclassified(98);
Otu01798	42	Bacteria(100);Firmicutes(100);Bacilli(100);Lactobacillales(100);Lactobacillales_unclassified(98);Lactobacillales_unclassified(98);
Otu01799	41	Bacteria(100);Proteobacteria(100);Gammaproteobacteria(100);Enterobacteriales(100);Enterobacteriaceae(100);Enterobacteriaceae_unclassified(98);
Otu01800	41	Bacteria(100);Firmicutes(100);Clostridia(100);Clostridiales(100);Clostridiaceae_1(100);Clostridiaceae_1_unclassified(64);
Otu01801	41	Bacteria(100);Firmicutes(100);Clostridia(100);Clostridiales(100);Clostridiaceae_1(100);Clostridiaceae_1_unclassified(100);
Otu01802	41	Bacteria(100);Firmicutes(100);Bacilli(100);Lactobacillales(100);Lactobacillaceae(100);Lactobacillus(100);
Otu01803	41	Bacteria(100);Proteobacteria(100);Gammaproteobacteria(100);Enterobacteriales(83);Enterobacteriaceae(83);Enterobacteriaceae_unclassified(64);
Otu01804	41	Bacteria(100);Actinobacteria(100);Actinobacteria(100);Micrococcales(100);Intrasporangiaceae(100);Janibacter(54);
Otu01805	41	Bacteria(100);Firmicutes(100);Clostridia(100);Clostridiales(100);Lachnospiraceae(100);Blautia(64);
Otu01806	41	Bacteria(100);Firmicutes(88);Clostridia(83);Clostridiales(83);Clostridiales_unclassified(83);Clostridiales_unclassified(83);
Otu01807	41	Bacteria(100);Firmicutes(100);Bacilli(100);Bacillales(76);Staphylococcaceae(57);Staphylococcaceae_unclassified(57);
Otu01808	41	Bacteria(100);Bacteroidetes(100);Bacteroidia(100);Bacteroidales(100);Prevotellaceae(100);Prevotella(100);
Otu01809	41	Bacteria(100);Firmicutes(100);Clostridia(100);Clostridiales(100);vadinBB60(100);vadinBB60_unclassified(100);
Otu01810	41	Bacteria(100);Candidate_division_OD1(100);Candidate_division_OD1_unclassified(100);Candidate_division_OD1_unclassified(100);Candidate_division_OD1_unclassified(100);Candidate_division_OD1_unclassified(100);
Otu01811	41	Bacteria(100);Firmicutes(100);Bacilli(100);Bacilli_unclassified(98);Bacilli_unclassified(98);Bacilli_unclassified(98);
Otu01812	41	Bacteria(100);Tenericutes(100);Mollicutes(100);Mollicutes_unclassified(100);Mollicutes_unclassified(100);Mollicutes_unclassified(100);
Otu01813	41	Bacteria(100);Firmicutes(100);Bacilli(93);Lactobacillales(93);Lactobacillales_unclassified(52);Lactobacillales_unclassified(52);
Otu01814	41	Bacteria(100);Bacteroidetes(100);Bacteroidia(100);Bacteroidales(100);S24-7(100);S24-7_unclassified(100);
Otu01815	41	Bacteria(100);Proteobacteria(100);Gammaproteobacteria(100);Pasteurellales(100);Pasteurellaceae(100);Actinobacillus(69);
Otu01816	41	Bacteria(100);Firmicutes(96);Erysipelotrichia(96);Erysipelotrichales(96);Erysipelotrichaceae(96);Erysipelotrichaceae_unclassified(96);
Otu01817	41	Bacteria(100);Firmicutes(100);Clostridia(100);Clostridiales(100);Peptococcaceae(100);Desulfosporosinus(100);
Otu01818	41	Bacteria(100);Firmicutes(100);Bacilli(100);Lactobacillales(100);Lactobacillaceae(96);Lactobacillus(96);
Otu01819	41	Bacteria(100);Bacteroidetes(100);Bacteroidia(100);Bacteroidales(100);S24-7(100);S24-7_unclassified(100);
Otu01820	41	Bacteria(100);Bacteroidetes(100);Bacteroidetes_unclassified(100);Bacteroidetes_unclassified(100);Bacteroidetes_unclassified(100);Bacteroidetes_unclassified(100);
Otu01821	41	Bacteria(100);Candidate_division_OP8(100);Candidate_division_OP8_unclassified(100);Candidate_division_OP8_unclassified(100);Candidate_division_OP8_unclassified(100);Candidate_division_OP8_unclassified(100);
Otu01822	41	Bacteria(100);Bacteria_unclassified(100);Bacteria_unclassified(100);Bacteria_unclassified(100);Bacteria_unclassified(100);Bacteria_unclassified(100);
Otu01823	40	Bacteria(100);Firmicutes(100);Clostridia(100);Clostridiales(100);Lachnospiraceae(100);Lachnospiraceae_unclassified(100);
Otu01824	40	Bacteria(100);Bacteroidetes(100);Bacteroidia(100);Bacteroidales(100);Rikenellaceae(100);Rikenellaceae_unclassified(100);
Otu01825	40	Bacteria(100);Firmicutes(100);Firmicutes_unclassified(80);Firmicutes_unclassified(80);Firmicutes_unclassified(80);Firmicutes_unclassified(80);
Otu01826	40	Bacteria(100);Firmicutes(100);Clostridia(100);Clostridiales(100);Clostridiaceae_1(100);Clostridiaceae_1_unclassified(100);
Otu01827	40	Bacteria(100);Bacteria_unclassified(100);Bacteria_unclassified(100);Bacteria_unclassified(100);Bacteria_unclassified(100);Bacteria_unclassified(100);
Otu01828	40	Bacteria(100);Proteobacteria(100);Gammaproteobacteria(100);Enterobacteriales(93);Enterobacteriaceae(93);Enterobacteriaceae_unclassified(73);
Otu01829	40	Bacteria(100);Firmicutes(100);Bacilli(100);Bacilli_unclassified(100);Bacilli_unclassified(100);Bacilli_unclassified(100);
Otu01830	40	Bacteria(100);Actinobacteria(100);Coriobacteriia(100);Coriobacteriales(100);Coriobacteriaceae(100);Enterorhabdus(98);
Otu01831	40	Bacteria(100);Firmicutes(100);Bacilli(100);Bacilli_unclassified(75);Bacilli_unclassified(75);Bacilli_unclassified(75);
Otu01832	40	Bacteria(100);Planctomycetes(100);Planctomycetacia(100);Planctomycetales(100);Planctomycetaceae(100);Termite_planctomycete_cluster(100);
Otu01833	40	Bacteria(100);Firmicutes(100);Clostridia(100);Clostridiales(100);Lachnospiraceae(100);Lachnospiraceae_unclassified(95);
Otu01834	40	Bacteria(100);Proteobacteria(100);Gammaproteobacteria(100);Enterobacteriales(100);Enterobacteriaceae(100);Enterobacteriaceae_unclassified(95);
Otu01835	40	Bacteria(100);Spirochaetae(100);Spirochaetes(100);Spirochaetales(100);Spirochaetaceae(100);Treponema(100);
Otu01836	40	Bacteria(100);Firmicutes(100);Bacilli(61);Lactobacillales(58);Lactobacillales_unclassified(58);Lactobacillales_unclassified(58);
Otu01837	40	Bacteria(100);Firmicutes(100);Clostridia(100);Clostridiales(100);Clostridiales_unclassified(100);Clostridiales_unclassified(100);
Otu01838	40	Bacteria(100);Bacteria_unclassified(98);Bacteria_unclassified(98);Bacteria_unclassified(98);Bacteria_unclassified(98);Bacteria_unclassified(98);
Otu01839	40	Bacteria(100);Proteobacteria(100);Gammaproteobacteria(100);Enterobacteriales(100);Enterobacteriaceae(100);Enterobacteriaceae_unclassified(80);
Otu01840	40	Bacteria(100);Bacteria_unclassified(65);Bacteria_unclassified(65);Bacteria_unclassified(65);Bacteria_unclassified(65);Bacteria_unclassified(65);
Otu01841	40	Bacteria(100);Firmicutes(100);Clostridia(100);Clostridiales(100);Clostridiaceae_1(100);Clostridium_sensu_stricto_1(70);
Otu01842	40	Bacteria(100);Proteobacteria(100);Alphaproteobacteria(100);Rhizobiales(100);Bradyrhizobiaceae(100);Bosea(100);
Otu01843	40	Bacteria(100);Bacteroidetes(100);Bacteroidia(100);Bacteroidales(100);S24-7(100);S24-7_unclassified(100);
Otu01844	40	Bacteria(100);Bacteroidetes(100);Bacteroidia(100);Bacteroidales(100);S24-7(100);S24-7_unclassified(100);
Otu01845	40	Bacteria(100);Proteobacteria(100);Gammaproteobacteria(100);Enterobacteriales(100);Enterobacteriaceae(100);Enterobacteriaceae_unclassified(63);
Otu01846	40	Bacteria(100);Firmicutes(100);Clostridia(100);Clostridiales(100);Ruminococcaceae(100);Ruminococcaceae_unclassified(100);
Otu01847	40	Bacteria(100);Firmicutes(98);Clostridia(98);Clostridiales(98);Clostridiales_unclassified(98);Clostridiales_unclassified(98);
Otu01848	40	Bacteria(100);Verrucomicrobia(100);Spartobacteria(100);Chthoniobacterales(100);Xiphinematobacteraceae(100);Candidatus_Xiphinematobacter(100);
Otu01849	40	Bacteria(100);Proteobacteria(100);Gammaproteobacteria(100);Enterobacteriales(93);Enterobacteriaceae(93);Enterobacteriaceae_unclassified(93);
Otu01850	40	Bacteria(100);Proteobacteria(100);Alphaproteobacteria(100);Rhizobiales(100);Hyphomicrobiaceae(100);Pedomicrobium(95);
Otu01851	40	Bacteria(100);Firmicutes(100);Clostridia(100);Clostridiales(100);Christensenellaceae(100);Christensenellaceae_unclassified(100);
Otu01852	39	Bacteria(100);Firmicutes(100);Bacilli(57);Bacilli_unclassified(57);Bacilli_unclassified(57);Bacilli_unclassified(57);
Otu01853	39	Bacteria(100);Proteobacteria(100);Deltaproteobacteria(100);Desulfuromonadales(100);Geobacteraceae(93);Geobacter(93);
Otu01854	39	Bacteria(100);Firmicutes(100);Clostridia(100);Clostridiales(100);Clostridiales_unclassified(100);Clostridiales_unclassified(100);
Otu01855	39	Bacteria(100);Actinobacteria(100);Coriobacteriia(100);Coriobacteriales(100);Coriobacteriaceae(100);Coriobacteriaceae_unclassified(100);
Otu01856	39	Bacteria(100);Bacteria_unclassified(100);Bacteria_unclassified(100);Bacteria_unclassified(100);Bacteria_unclassified(100);Bacteria_unclassified(100);
Otu01857	39	Bacteria(100);Firmicutes(100);Bacilli(100);Lactobacillales(100);Streptococcaceae(57);Streptococcus(57);
Otu01858	39	Bacteria(100);Firmicutes(100);Bacilli(95);Bacilli_unclassified(95);Bacilli_unclassified(95);Bacilli_unclassified(95);
Otu01859	39	Bacteria(100);Firmicutes(100);Bacilli(100);Bacillales(88);Staphylococcaceae(70);Staphylococcaceae_unclassified(65);
Otu01860	39	Bacteria(100);Bacteroidetes(100);Bacteroidia(100);Bacteroidales(100);S24-7(100);S24-7_unclassified(100);
Otu01861	39	Bacteria(100);Bacteria_unclassified(100);Bacteria_unclassified(100);Bacteria_unclassified(100);Bacteria_unclassified(100);Bacteria_unclassified(100);
Otu01862	39	Bacteria(100);JL-ETNP-Z39(100);JL-ETNP-Z39_unclassified(100);JL-ETNP-Z39_unclassified(100);JL-ETNP-Z39_unclassified(100);JL-ETNP-Z39_unclassified(100);
Otu01863	39	Bacteria(100);Bacteroidetes(100);Bacteroidia(100);Bacteroidales(100);S24-7(100);S24-7_unclassified(100);
Otu01864	39	Bacteria(100);Firmicutes(59);Firmicutes_unclassified(59);Firmicutes_unclassified(59);Firmicutes_unclassified(59);Firmicutes_unclassified(59);
Otu01865	39	Bacteria(100);Proteobacteria(100);Gammaproteobacteria(100);Enterobacteriales(100);Enterobacteriaceae(100);Enterobacteriaceae_unclassified(98);
Otu01866	39	Bacteria(100);Tenericutes(100);Mollicutes(100);RF9(100);RF9_unclassified(100);RF9_unclassified(100);
Otu01867	39	Bacteria(100);Bacteria_unclassified(90);Bacteria_unclassified(90);Bacteria_unclassified(90);Bacteria_unclassified(90);Bacteria_unclassified(90);
Otu01868	39	Bacteria(100);Chloroflexi(100);KD4-96(100);KD4-96_unclassified(100);KD4-96_unclassified(100);KD4-96_unclassified(100);
Otu01869	39	Bacteria(100);Firmicutes(100);Clostridia(100);Clostridiales(100);Clostridiaceae_1(100);Clostridiaceae_1_unclassified(100);
Otu01870	39	Bacteria(100);Firmicutes(100);Clostridia(100);Clostridiales(100);Clostridiaceae_1(100);Clostridiaceae_1_unclassified(100);
Otu01871	39	Bacteria(100);Firmicutes(100);Clostridia(100);Clostridiales(100);Clostridiales_unclassified(100);Clostridiales_unclassified(100);
Otu01872	39	Bacteria(100);Firmicutes(100);Firmicutes_unclassified(75);Firmicutes_unclassified(75);Firmicutes_unclassified(75);Firmicutes_unclassified(75);
Otu01873	39	Bacteria(100);Tenericutes(100);Mollicutes(100);Mycoplasmatales(100);Mycoplasmataceae(100);Mycoplasmataceae_unclassified(100);
Otu01874	38	Bacteria(100);Firmicutes(100);OPB54(100);OPB54_unclassified(100);OPB54_unclassified(100);OPB54_unclassified(100);
Otu01875	38	Bacteria(100);Firmicutes(100);Clostridia(100);Clostridiales(100);Ruminococcaceae(100);Incertae_Sedis(98);
Otu01876	38	Bacteria(100);Firmicutes(100);Bacilli(69);Bacilli_unclassified(66);Bacilli_unclassified(66);Bacilli_unclassified(66);
Otu01877	38	Bacteria(100);Firmicutes(100);Clostridia(100);Clostridiales(93);Clostridiales_unclassified(93);Clostridiales_unclassified(93);
Otu01878	38	Bacteria(100);Proteobacteria(100);Gammaproteobacteria(100);Enterobacteriales(100);Enterobacteriaceae(100);Enterobacteriaceae_unclassified(100);
Otu01879	38	Bacteria(100);Firmicutes(100);Bacilli(100);Lactobacillales(100);Streptococcaceae(100);Streptococcus(100);
Otu01880	38	Bacteria(100);Bacteria_unclassified(90);Bacteria_unclassified(90);Bacteria_unclassified(90);Bacteria_unclassified(90);Bacteria_unclassified(90);
Otu01881	38	Bacteria(100);Gemmatimonadetes(100);Gemmatimonadetes(100);Gemmatimonadales(100);Gemmatimonadaceae(100);Gemmatimonadaceae_unclassified(100);
Otu01882	38	Bacteria(100);Proteobacteria(100);Gammaproteobacteria(100);Vibrionales(100);Vibrionaceae(100);Aliivibrio(98);
Otu01883	38	Bacteria(100);Proteobacteria(100);Gammaproteobacteria(100);Gammaproteobacteria_unclassified(69);Gammaproteobacteria_unclassified(69);Gammaproteobacteria_unclassified(69);
Otu01884	38	Bacteria(100);Firmicutes(100);Clostridia(100);Clostridia_unclassified(61);Clostridia_unclassified(61);Clostridia_unclassified(61);
Otu01885	38	Bacteria(100);Elusimicrobia(100);Elusimicrobia(100);Lineage_I_(Endomicrobia)(100);Lineage_I_(Endomicrobia)_unclassified(100);Lineage_I_(Endomicrobia)_unclassified(100);
Otu01886	38	Bacteria(100);Firmicutes(100);Clostridia(100);Clostridiales(100);Ruminococcaceae(100);Ruminococcaceae_unclassified(100);
Otu01887	38	Bacteria(100);Firmicutes(100);Clostridia(100);Clostridiales(100);Lachnospiraceae(100);Lachnospiraceae_unclassified(98);
Otu01888	38	Bacteria(100);Proteobacteria(100);Gammaproteobacteria(100);Gammaproteobacteria_unclassified(100);Gammaproteobacteria_unclassified(100);Gammaproteobacteria_unclassified(100);
Otu01889	38	Bacteria(100);Firmicutes(100);Negativicutes(100);Selenomonadales(100);Veillonellaceae(100);Veillonella(100);
Otu01890	38	Bacteria(100);Firmicutes(100);Negativicutes(100);Selenomonadales(100);Veillonellaceae(100);Veillonella(90);
Otu01891	38	Bacteria(100);Lentisphaerae(100);Lentisphaeria(100);Victivallales(100);Victivallaceae(100);Victivallis(100);
Otu01892	38	Bacteria(100);Proteobacteria(100);Betaproteobacteria(100);Nitrosomonadales(85);Nitrosomonadaceae(85);Nitrosomonadaceae_unclassified(85);
Otu01893	38	Bacteria(100);Chloroflexi(100);Anaerolineae(100);Anaerolineales(100);Anaerolineaceae(100);Anaerolineaceae_unclassified(100);
Otu01894	38	Bacteria(100);Firmicutes(100);Bacilli(100);Lactobacillales(100);Streptococcaceae(93);Streptococcus(93);
Otu01895	38	Bacteria(100);Firmicutes(100);Clostridia(100);Clostridiales(100);Lachnospiraceae(100);Lachnospiraceae_unclassified(100);
Otu01896	38	Bacteria(100);Tenericutes(100);Mollicutes(100);RF9(100);RF9_unclassified(100);RF9_unclassified(100);
Otu01897	38	Bacteria(100);Firmicutes(100);Firmicutes_unclassified(53);Firmicutes_unclassified(53);Firmicutes_unclassified(53);Firmicutes_unclassified(53);
Otu01898	38	Bacteria(100);Firmicutes(100);Clostridia(100);Clostridiales(100);Peptostreptococcaceae(100);Peptostreptococcus(100);
Otu01899	37	Bacteria(100);Firmicutes(100);Clostridia(100);Clostridiales(100);Christensenellaceae(100);Christensenellaceae_unclassified(100);
Otu01900	37	Bacteria(100);Bacteroidetes(100);Bacteroidia(100);Bacteroidales(100);Porphyromonadaceae(100);Parabacteroides(100);
Otu01901	37	Bacteria(100);Proteobacteria(100);Betaproteobacteria(100);B1-7BS(100);B1-7BS_unclassified(100);B1-7BS_unclassified(100);
Otu01902	37	Bacteria(100);Bacteroidetes(100);Bacteroidia(100);Bacteroidales(100);S24-7(100);S24-7_unclassified(100);
Otu01903	37	Bacteria(100);Firmicutes(100);Clostridia(98);Clostridiales(98);Lachnospiraceae(98);Lachnospiraceae_unclassified(98);
Otu01904	37	Bacteria(100);Planctomycetes(100);Phycisphaerae(100);Phycisphaerae_unclassified(100);Phycisphaerae_unclassified(100);Phycisphaerae_unclassified(100);
Otu01905	37	Bacteria(100);Firmicutes(100);Clostridia(100);Clostridiales(100);Family_XIII(100);Family_XIII_unclassified(100);
Otu01906	37	Bacteria(100);Firmicutes(100);Clostridia(100);Clostridiales(98);Clostridiales_unclassified(98);Clostridiales_unclassified(98);
Otu01907	37	Bacteria(100);Acidobacteria(100);Holophagae(100);Subgroup_10(100);ABS-19(100);ABS-19_unclassified(100);
Otu01908	37	Bacteria(100);Firmicutes(100);Clostridia(100);Clostridiales(100);Ruminococcaceae(100);Incertae_Sedis(90);
Otu01909	37	Bacteria(100);Bacteroidetes(100);Sphingobacteriia(100);Sphingobacteriales(100);Chitinophagaceae(100);Ferruginibacter(100);
Otu01910	37	Bacteria(100);Bacteroidetes(100);Bacteroidia(100);Bacteroidales(100);Bacteroidaceae(100);Bacteroides(100);
Otu01911	37	Bacteria(100);Proteobacteria(100);Gammaproteobacteria(100);Xanthomonadales(100);Solimonadaceae(98);Solimonadaceae_unclassified(98);
Otu01912	37	Bacteria(100);Firmicutes(100);Clostridia(100);Clostridiales(100);Ruminococcaceae(100);Ruminococcaceae_unclassified(100);
Otu01913	37	Bacteria(100);Firmicutes(100);Clostridia(100);Clostridiales(100);vadinBB60(100);vadinBB60_unclassified(100);
Otu01914	37	Bacteria(100);Actinobacteria(100);Actinobacteria(100);Micrococcales(100);Microbacteriaceae(100);Alpinimonas(98);
Otu01915	37	Bacteria(100);Firmicutes(100);Clostridia(100);Clostridiales(100);vadinBB60(100);vadinBB60_unclassified(100);
Otu01916	37	Bacteria(100);Proteobacteria(100);Gammaproteobacteria(100);Enterobacteriales(95);Enterobacteriaceae(95);Enterobacteriaceae_unclassified(95);
Otu01917	37	Bacteria(100);Proteobacteria(100);Alphaproteobacteria(100);Rhodospirillales(100);Rhodospirillaceae(100);Thalassospira(100);
Otu01918	37	Bacteria(100);Firmicutes(100);Bacilli(100);Bacillales(71);Bacillales_unclassified(63);Bacillales_unclassified(63);
Otu01919	37	Bacteria(100);Bacteroidetes(100);Bacteroidia(100);Bacteroidales(100);Prevotellaceae(100);Prevotella(100);
Otu01920	37	Bacteria(100);Firmicutes(100);Clostridia(100);Clostridiales(100);Clostridiales_unclassified(100);Clostridiales_unclassified(100);
Otu01921	37	Bacteria(100);Proteobacteria(100);Gammaproteobacteria(100);Xanthomonadales(100);Xanthomonadaceae(100);Stenotrophomonas(100);
Otu01922	37	Bacteria(100);Proteobacteria(100);Betaproteobacteria(100);Burkholderiales(100);Oxalobacteraceae(100);Massilia(100);
Otu01923	37	Bacteria(100);Firmicutes(100);Bacilli(100);Lactobacillales(98);Lactobacillales_unclassified(98);Lactobacillales_unclassified(98);
Otu01924	37	Bacteria(100);Bacteria_unclassified(100);Bacteria_unclassified(100);Bacteria_unclassified(100);Bacteria_unclassified(100);Bacteria_unclassified(100);
Otu01925	37	Bacteria(100);Proteobacteria(100);Deltaproteobacteria(100);Bdellovibrionales(100);Bacteriovoracaceae(100);Peredibacter(100);
Otu01926	36	Bacteria(100);Bacteroidetes(100);Bacteroidia(100);Bacteroidales(100);S24-7(100);S24-7_unclassified(100);
Otu01927	36	Bacteria(100);Firmicutes(100);Clostridia(100);Clostridiales(100);Ruminococcaceae(100);Butyricicoccus(95);
Otu01928	36	Bacteria(100);Actinobacteria(100);Acidimicrobiia(100);Acidimicrobiales(100);Acidimicrobiaceae(100);CL500-29_marine_group(100);
Otu01929	36	Bacteria(100);Proteobacteria(100);Gammaproteobacteria(100);Enterobacteriales(100);Enterobacteriaceae(100);Enterobacteriaceae_unclassified(100);
Otu01930	36	Bacteria(100);Firmicutes(100);Clostridia(100);Clostridiales(100);vadinBB60(100);vadinBB60_unclassified(100);
Otu01931	36	Bacteria(100);Bacteroidetes(100);Bacteroidia(100);Bacteroidales(100);Bacteroidaceae(100);Bacteroides(100);
Otu01932	36	Bacteria(100);Firmicutes(92);Firmicutes_unclassified(92);Firmicutes_unclassified(92);Firmicutes_unclassified(92);Firmicutes_unclassified(92);
Otu01933	36	Bacteria(100);Firmicutes(100);Clostridia(100);Clostridiales(100);Clostridiaceae_1(100);Clostridium_sensu_stricto_1(64);
Otu01934	36	Bacteria(100);Armatimonadetes(95);Armatimonadetes_unclassified(95);Armatimonadetes_unclassified(95);Armatimonadetes_unclassified(95);Armatimonadetes_unclassified(95);
Otu01935	36	Bacteria(100);Bacteroidetes(100);Flavobacteriia(100);Flavobacteriales(100);Flavobacteriaceae(100);Flavobacteriaceae_unclassified(100);
Otu01936	36	Bacteria(100);Candidate_division_OD1(100);Candidate_division_OD1_unclassified(100);Candidate_division_OD1_unclassified(100);Candidate_division_OD1_unclassified(100);Candidate_division_OD1_unclassified(100);
Otu01937	36	Bacteria(100);Bacteroidetes(100);Bacteroidia(100);Bacteroidales(100);Bacteroidaceae(100);Bacteroides(100);
Otu01938	36	Bacteria(100);Bacteroidetes(100);Cytophagia(100);Order_II(100);Rhodothermaceae(100);Salinibacter(100);
Otu01939	36	Bacteria(100);Bacteroidetes(100);Bacteroidia(100);Bacteroidales(100);S24-7(100);S24-7_unclassified(100);
Otu01940	36	Bacteria(100);Firmicutes(100);Clostridia(100);Clostridiales(100);Family_XIII(100);Family_XIII_unclassified(100);
Otu01941	36	Bacteria(100);Verrucomicrobia(100);Opitutae(100);Puniceicoccales(100);Puniceicoccaceae(100);Cerasicoccus(92);
Otu01942	36	Bacteria(100);Firmicutes(100);Clostridia(100);Clostridiales(100);Defluviitaleaceae(98);Incertae_Sedis(98);
Otu01943	36	Bacteria(100);Firmicutes(100);Clostridia(100);Clostridiales(100);Clostridiaceae_1(100);Clostridium_sensu_stricto_1(75);
Otu01944	36	Bacteria(100);Firmicutes(100);Bacilli(100);Lactobacillales(100);Lactobacillales_unclassified(67);Lactobacillales_unclassified(67);
Otu01945	36	Bacteria(100);Bacteroidetes(100);Bacteroidia(100);Bacteroidales(100);S24-7(100);S24-7_unclassified(100);
Otu01946	36	Bacteria(100);Proteobacteria(100);Gammaproteobacteria(100);Enterobacteriales(100);Enterobacteriaceae(100);Enterobacteriaceae_unclassified(62);
Otu01947	36	Bacteria(100);Proteobacteria(98);Gammaproteobacteria(84);Gammaproteobacteria_unclassified(73);Gammaproteobacteria_unclassified(73);Gammaproteobacteria_unclassified(73);
Otu01948	36	Bacteria(100);Firmicutes(95);Clostridia(95);Clostridiales(95);Ruminococcaceae(87);Ruminococcaceae_unclassified(87);
Otu01949	36	Bacteria(100);Firmicutes(100);Clostridia(100);Clostridiales(100);vadinBB60(100);vadinBB60_unclassified(100);
Otu01950	36	Bacteria(100);Elusimicrobia(100);Elusimicrobia(100);Lineage_I_(Endomicrobia)(100);Lineage_I_(Endomicrobia)_unclassified(100);Lineage_I_(Endomicrobia)_unclassified(100);
Otu01951	36	Bacteria(100);Firmicutes(100);Clostridia(100);Clostridiales(100);Ruminococcaceae(100);Ruminococcaceae_unclassified(100);
Otu01952	35	Bacteria(100);Proteobacteria(100);Gammaproteobacteria(100);Enterobacteriales(98);Enterobacteriaceae(98);Enterobacteriaceae_unclassified(98);
Otu01953	35	Bacteria(100);Verrucomicrobia(100);Verrucomicrobiae(100);Verrucomicrobiales(100);Verrucomicrobiaceae(100);Akkermansia(100);
Otu01954	35	Bacteria(100);Bacteria_unclassified(100);Bacteria_unclassified(100);Bacteria_unclassified(100);Bacteria_unclassified(100);Bacteria_unclassified(100);
Otu01955	35	Bacteria(100);Proteobacteria(100);Deltaproteobacteria(100);Desulfovibrionales(100);Desulfovibrionaceae(100);Desulfovibrio(100);
Otu01956	35	Bacteria(100);Firmicutes(100);Bacilli(80);Lactobacillales(78);Lactobacillales_unclassified(78);Lactobacillales_unclassified(78);
Otu01957	35	Bacteria(100);Bacteroidetes(100);Bacteroidia(100);Bacteroidales(100);Rikenellaceae(100);Alistipes(100);
Otu01958	35	Bacteria(100);Actinobacteria(100);Actinobacteria(100);Pseudonocardiales(100);Pseudonocardiaceae(100);Pseudonocardiaceae_unclassified(100);
Otu01959	35	Bacteria(100);Firmicutes(100);Firmicutes_unclassified(69);Firmicutes_unclassified(69);Firmicutes_unclassified(69);Firmicutes_unclassified(69);
Otu01960	35	Bacteria(100);Spirochaetae(100);Spirochaetes(100);Spirochaetales(100);Spirochaetaceae(100);Spirochaeta(100);
Otu01961	35	Bacteria(100);Firmicutes(100);Clostridia(100);Clostridiales(100);Ruminococcaceae(100);Ruminococcaceae_unclassified(100);
Otu01962	35	Bacteria(100);Proteobacteria(100);Gammaproteobacteria(100);Enterobacteriales(100);Enterobacteriaceae(100);Enterobacteriaceae_unclassified(100);
Otu01963	35	Bacteria(100);Firmicutes(100);Bacilli(100);Bacilli_unclassified(75);Bacilli_unclassified(75);Bacilli_unclassified(75);
Otu01964	35	Bacteria(100);Firmicutes(100);Clostridia(100);Clostridiales(100);Lachnospiraceae(100);Roseburia(98);
Otu01965	35	Bacteria(100);Firmicutes(100);Clostridia(100);Clostridiales(100);Ruminococcaceae(100);Ruminococcaceae_unclassified(92);
Otu01966	35	Bacteria(100);Bacteroidetes(100);Sphingobacteriia(100);Sphingobacteriales(100);Saprospiraceae(100);Saprospiraceae_unclassified(100);
Otu01967	35	Bacteria(100);Planctomycetes(100);Phycisphaerae(100);Phycisphaerales(100);Phycisphaerales_unclassified(100);Phycisphaerales_unclassified(100);
Otu01968	35	Bacteria(100);Acidobacteria(100);Acidobacteria(100);Subgroup_6(100);Subgroup_6_unclassified(100);Subgroup_6_unclassified(100);
Otu01969	35	Bacteria(100);Firmicutes(100);Clostridia(100);Clostridiales(100);Lachnospiraceae(100);Lachnospiraceae_unclassified(100);
Otu01970	35	Bacteria(100);Bacteroidetes(100);Sphingobacteriia(100);Sphingobacteriales(100);Chitinophagaceae(100);Hydrotalea(100);
Otu01971	35	Bacteria(100);Firmicutes(100);Clostridia(100);Clostridiales(100);Peptostreptococcaceae(100);Incertae_Sedis(86);
Otu01972	35	Bacteria(100);Proteobacteria(100);Gammaproteobacteria(100);Enterobacteriales(100);Enterobacteriaceae(100);Enterobacteriaceae_unclassified(72);
Otu01973	35	Bacteria(100);Bacteroidetes(100);Bacteroidia(100);Bacteroidales(100);S24-7(100);S24-7_unclassified(100);
Otu01974	35	Bacteria(100);Firmicutes(100);Clostridia(100);Clostridiales(100);Clostridiaceae_1(100);Fonticella(100);
Otu01975	35	Bacteria(100);Bacteroidetes(100);Flavobacteriia(100);Flavobacteriales(100);Flavobacteriaceae(100);Flavobacterium(100);
Otu01976	35	Bacteria(100);Bacteroidetes(100);Sphingobacteriia(100);Sphingobacteriales(100);Sphingobacteriaceae(100);Mucilaginibacter(100);
Otu01977	35	Bacteria(100);Planctomycetes(100);Phycisphaerae(100);ODP1230B30.09(100);ODP1230B30.09_unclassified(100);ODP1230B30.09_unclassified(100);
Otu01978	35	Bacteria(100);Tenericutes(100);Mollicutes(100);RF9(100);RF9_unclassified(100);RF9_unclassified(100);
Otu01979	35	Bacteria(100);Proteobacteria(100);Alphaproteobacteria(100);Sphingomonadales(100);7B-8(100);7B-8_unclassified(100);
Otu01980	35	Bacteria(100);Firmicutes(100);Bacilli(100);Lactobacillales(66);Lactobacillales_unclassified(66);Lactobacillales_unclassified(66);
Otu01981	35	Bacteria(100);Firmicutes(100);Firmicutes_unclassified(98);Firmicutes_unclassified(98);Firmicutes_unclassified(98);Firmicutes_unclassified(98);
Otu01982	35	Bacteria(100);Firmicutes(100);Bacilli(100);Lactobacillales(100);Streptococcaceae(100);Streptococcus(100);
Otu01983	35	Bacteria(100);Firmicutes(100);Bacilli(100);Lactobacillales(100);Streptococcaceae(78);Streptococcus(78);
Otu01984	35	Bacteria(100);Bacteria_unclassified(52);Bacteria_unclassified(52);Bacteria_unclassified(52);Bacteria_unclassified(52);Bacteria_unclassified(52);
Otu01985	35	Bacteria(100);Bacteria_unclassified(100);Bacteria_unclassified(100);Bacteria_unclassified(100);Bacteria_unclassified(100);Bacteria_unclassified(100);
Otu01986	35	Bacteria(100);Bacteroidetes(100);Sphingobacteriia(100);Sphingobacteriales(100);env.OPS_17(100);env.OPS_17_unclassified(100);
Otu01987	35	Bacteria(100);Actinobacteria(100);Actinobacteria(100);Corynebacteriales(98);Corynebacteriales_unclassified(98);Corynebacteriales_unclassified(98);
Otu01988	35	Bacteria(100);Bacteria_unclassified(83);Bacteria_unclassified(83);Bacteria_unclassified(83);Bacteria_unclassified(83);Bacteria_unclassified(83);
Otu01989	35	Bacteria(100);Bacteroidetes(100);Bacteroidia(100);Bacteroidales(100);S24-7(100);S24-7_unclassified(100);
Otu01990	35	Bacteria(100);Bacteria_unclassified(100);Bacteria_unclassified(100);Bacteria_unclassified(100);Bacteria_unclassified(100);Bacteria_unclassified(100);
Otu01991	35	Bacteria(100);Firmicutes(100);Clostridia(100);Clostridiales(100);Clostridiaceae_1(100);Clostridium_sensu_stricto_1(69);
Otu01992	35	Bacteria(100);Firmicutes(100);Negativicutes(98);Selenomonadales(98);Veillonellaceae(98);Veillonellaceae_unclassified(98);
Otu01993	35	Bacteria(100);Firmicutes(100);Clostridia(100);Clostridiales(100);Clostridiaceae_1(100);Clostridiaceae_1_unclassified(100);
Otu01994	35	Bacteria(100);Firmicutes(100);Bacilli(100);Lactobacillales(98);Lactobacillales_unclassified(98);Lactobacillales_unclassified(98);
Otu01995	35	Bacteria(100);Proteobacteria(100);Gammaproteobacteria(100);Enterobacteriales(98);Enterobacteriaceae(98);Enterobacteriaceae_unclassified(98);
Otu01996	34	Bacteria(100);Verrucomicrobia(100);Spartobacteria(100);Chthoniobacterales(100);DA101_soil_group(100);DA101_soil_group_unclassified(100);
Otu01997	34	Bacteria(100);Bacteroidetes(100);Sphingobacteriia(100);Sphingobacteriales(100);Sphingobacteriaceae(100);Mucilaginibacter(100);
Otu01998	34	Bacteria(100);Firmicutes(100);Clostridia(100);Clostridiales(100);Lachnospiraceae(100);Acetatifactor(100);
[truncated: 21,241 more rows]
